# Supplementary material for: Computational design of highly signalling-active membrane receptors through solvent-mediated allosteric networks
Source: Nat Chem. 2025 Jan 23;17(3):429–38. doi: 10.1038/s41557-024-01719-2 (PMC11882447; doi:10.1038/s41557-024-01719-2)
Supplement: Supplementary file 3 — Statistical source data for Fig. 2b,e. [file 41557_2024_1719_MOESM3_ESM.xlsx]

## Sheet: panel b
Receptor variants	# water-mediated static-switchable hbonds	# buried waters mediating hbonds
Hyd_low1	14	28
Hyd_low2	14	26
Hyd_low3	16	30
A2AR	20	27
Hyd_high4	21	30
Hyd_high1	22	29
Hyd_high5	22	30
Hyd_high10	24	26
Hyd_high8	24	27
Hyd_high2	24	29
Hyd_high6	25	26
Hyd_high7	25	28
Hyd_high3	26	27
Hyd_high11	26	29
Hyd_high9	26	30

## Sheet: panel e
Receptor variants	# water-mediated static-switchable hbonds	Adenosine-induced activity (% of maximal A2AR activity)
		Mean	SD	N
Hyd_low1	14	22.7209	1.52269	2
Hyd_low2	14	56.604	4.90345	3
Hyd_low3	16	16.8108	0.20771	2
A2AR	20
Hyd_high4	21	95.2836	4.34568	2
Hyd_high1	22	101.873	1.9542	3
Hyd_high5	22	102.537	0.640045	3
Hyd_high10	24	96.2237	4.27897	2
Hyd_high8	24	100.657	2.92549	2
Hyd_high2	24	116.926	4.09632	2
Hyd_high6	25	112.137	6.57	3
Hyd_high7	25	97.2565	2.62599	3
Hyd_high3	26	118.924	2.99307	3
Hyd_high11	26	94.1891	4.09183	2
Hyd_high9	26	90.3249	1.09969	2
