# Supplementary material for: Computational design of highly signalling-active membrane receptors through solvent-mediated allosteric networks
Source: Nat Chem. 2025 Jan 23;17(3):429–38. doi: 10.1038/s41557-024-01719-2 (PMC11882447; doi:10.1038/s41557-024-01719-2)
Supplement: Supplementary file 4 — Statistical source data for Fig. 3a–d. [file 41557_2024_1719_MOESM4_ESM.xlsx]

## Sheet: panel a
	Receptor variants	DDGapo from A2AR (REU)	constitutive activity (% of maximal adenosine-induced A2AR)
	A2AR	0	5.62775
	Hyd_low1	3.274	1.30192
	Hyd_low2	0.36	5.24526
	Hyd_low3	1.887	10.2738
	Hyd_high1	2.331	7.22777
	Hyd_high2	2.762	13.8983
	Hyd_high3	-0.762	17.054
	Hyd_high4	-1.995	12.806
	Hyd_high5	3.287	12.6485
	Hyd_high6	-9.179	24.0219
	Hyd_high7	-7.937	37.7226
	Hyd_high8	-9.6	33.6668
	Hyd_high9	-10.076	35.6122
	Hyd_high10	-17.951	37.2271
	Hyd_high11	-15.035	38.1031
		R	R2
		-0.905787	0.820451

## Sheet: panel b
Receptor variants	# water-mediated static-switchable hbonds	constitutive activity (% of maximal adenosine-induced A2AR)
		Mean	SD	N
Hyd_low1	14	1.30192	2.71825	3
Hyd_low2	14	5.24526	2.69583	3
Hyd_low3	16	10.2738	7.7337	3
A2AR	20	5.62775	3.86579	3
Hyd_high4	21	12.806	2.51311	3
Hyd_high1	22	7.22777	2.34146	3
Hyd_high5	22	12.6485	2.64717	3
Hyd_high10	24	37.2271	2.76716	3
Hyd_high8	24	33.6668	2.62612	3
Hyd_high2	24	13.8983	2.3809	3
Hyd_high6	25	24.0219	7.84222	3
Hyd_high7	25	37.7226	2.77816	3
Hyd_high3	26	17.054	2.46075	3
Hyd_high11	26	38.1031	6.56638	3
Hyd_high9	26	35.6122	2.86285	3

## Sheet: panel c
				WT			Hyd_low1			Hyd_low2
	time (m)		% activity	SD	N	% activity	SD	N	% activity	SD	N
	0		100	6.3	2	100	9.5	2	100	12.3	2
	15		90	5.9	2	72	11.1	2	87	8.7	2
	25		71	4.6	2	52	8.6	2	59	9.5	2
	35		19	4.6	2	33	13.9	2	24	9.7	2
	50		2	4.5	2	15	14	2	12	8.7	2
	75		2	4.6	2	13	7.5	2	-2	8.8	2

## Sheet: panel d
				WT			Hyd_high3			Hyd_high5			Hyd_high7
	time (m)		% activity	SD	N	% activity	SD	N	% activity	SD	N	% activity	SD	N
	0		100	6.3	2	100	3.6	2	100	0.9	2	100	6.3	2
	15		90	5.9	2	95	4.8	2	99	1.7	2	101	6.4	2
	25		71	4.6	2	88	2.8	2	97	1.8	2	97	6.7	2
	35		19	4.6	2	45	3.3	2	63	1.1	2	83	7.6	2
	50		2	4.5	2	11	2.6	2	12	1.3	2	24	5.8	2
	75		2	4.6	2	3	2.6	2	3	0.9	2	2	4.8	2
