# Supplementary material for: Computational design of highly signalling-active membrane receptors through solvent-mediated allosteric networks
Source: Nat Chem. 2025 Jan 23;17(3):429–38. doi: 10.1038/s41557-024-01719-2 (PMC11882447; doi:10.1038/s41557-024-01719-2)
Supplement: Supplementary file 5 — Statistical source data. [file 41557_2024_1719_MOESM5_ESM.xlsx]

## Sheet: Raw data
Temperature(°C)	T4Lcp-A2 WT apo	T4Lcp-SPaDES_high9 + CGS21680	T4Lcp-SPaDES_high7 + CGS21680
30.5	0.000281972	0.00637718	0.0231826
30.8333	0.000296012	0.00541198	0.0227172
31.1667	0.000321495	0.00448184	0.0222841
31.5	0.000369865	0.00362183	0.0219153
31.8333	0.000447581	0.00285641	0.0216367
32.1667	0.000541152	0.00216772	0.0214478
32.5	0.000632103	0.00152726	0.0213419
32.8333	0.000715447	0.00092445	0.0213123
33.1667	0.000840155	0.000420244	0.0213541
33.5	0.00106869	9.34797e-05	0.0214622
33.8333	0.00145505	0	0.0216229
34.1667	0.00201946	0.00010366	0.0217869
34.5	0.00277367	0.00034532	0.0218958
34.8333	0.00371921	0.000663615	0.021908
35.1667	0.00481659	0.000988291	0.0218491
35.5	0.00601607	0.00124687	0.0217611
35.8333	0.0072727	0.0013822	0.0216828
36.1667	0.00856064	0.00139845	0.0216395
36.5	0.00985883	0.00131508	0.0216528
36.8333	0.0111588	0.0011574	0.0217398
37.1667	0.0125028	0.000973837	0.0218987
37.5	0.0139454	0.000818659	0.0221229
37.8333	0.015548	0.000745151	0.0224051
38.1667	0.0173985	0.000802752	0.0227347
38.5	0.0195913	0.00103994	0.0231005
38.8333	0.0222173	0.00149096	0.0234938
39.1667	0.025352	0.00213317	0.0239172
39.5	0.0290674	0.0029297	0.0243764
39.8333	0.0334258	0.00384575	0.0248786
40.1667	0.0384519	0.0048548	0.0254394
40.5	0.0441609	0.00593243	0.026076
40.8333	0.0505626	0.0070472	0.0267944
41.1667	0.0576444	0.00813971	0.0275538
41.5	0.0653883	0.00914355	0.0283019
41.8333	0.0738021	0.0100083	0.0289969
42.1667	0.0829972	0.0107478	0.0296378
42.5	0.0931106	0.0113915	0.0302341
42.8333	0.104299	0.0119775	0.0307949
43.1667	0.116798	0.0125762	0.0313279
43.5	0.130862	0.0132664	0.0318403
43.8333	0.146708	0.0141015	0.0323402
44.1667	0.164409	0.0150339	0.0328394
44.5	0.184001	0.0159909	0.0333507
44.8333	0.205517	0.0169098	0.0338833
45.1667	0.228984	0.0177697	0.0344317
45.5	0.254426	0.0185598	0.0349871
45.8333	0.281895	0.0192791	0.0355431
46.1667	0.311561	0.019967	0.0361042
46.5	0.343621	0.0206724	0.0366773
46.8333	0.378277	0.0214493	0.0372774
47.1667	0.415749	0.0223716	0.037951
47.5	0.456264	0.0235183	0.0387525
47.8333	0.499944	0.0249469	0.0397208
48.1667	0.546508	0.026631	0.0408329
48.5	0.595568	0.0285231	0.0420501
48.8333	0.64658	0.0305642	0.0433356
49.1667	0.698355	0.0326499	0.0446589
49.5	0.749543	0.0346646	0.0459912
49.8333	0.798808	0.0365117	0.0472994
50.1667	0.844866	0.0381712	0.0485326
50.5	0.886447	0.0396419	0.0496356
50.8333	0.922404	0.0409361	0.0505679
51.1667	0.952084	0.0421172	0.0513489
51.5	0.974958	0.0432621	0.0520126
51.8333	0.990591	0.0444393	0.052604
52.1667	0.998927	0.0456859	0.0532114
52.5	1	0.0470308	0.0539341
52.8333	0.9939	0.0485021	0.0548573
53.1667	0.980922	0.0501227	0.0560103
53.5	0.961415	0.0519149	0.0574087
53.8333	0.935824	0.0539082	0.0590631
54.1667	0.904976	0.0561623	0.0609652
54.5	0.869797	0.0587447	0.0631023
54.8333	0.831275	0.0617075	0.0654576
55.1667	0.79066	0.0650421	0.0680001
55.5	0.749266	0.0687244	0.0706946
55.8333	0.708324	0.0727305	0.0735267
56.1667	0.668732	0.0770356	0.0765627
56.5	0.631307	0.0816145	0.0798891
56.8333	0.596701	0.086451	0.0835816
57.1667	0.564916	0.0915628	0.087672
57.5	0.53579	0.0969765	0.0921809
57.8333	0.50913	0.102726	0.0971229
58.1667	0.484622	0.108876	0.102488
58.5	0.461919	0.1155	0.108261
58.8333	0.440736	0.122679	0.114447
59.1667	0.421032	0.130542	0.121134
59.5	0.402825	0.139224	0.128432
59.8333	0.386125	0.14884	0.136445
60.1667	0.370901	0.159411	0.145243
60.5	0.357111	0.170933	0.154893
60.8333	0.344682	0.183416	0.165448
61.1667	0.333413	0.196924	0.176919
61.5	0.32307	0.211532	0.189308
61.8333	0.31341	0.227335	0.202623
62.1667	0.304161	0.244498	0.216905
62.5	0.295042	0.263204	0.232202
62.8333	0.285819	0.28362	0.248579
63.1667	0.276444	0.305841	0.266165
63.5	0.266914	0.329945	0.285103
63.8333	0.257238	0.356014	0.30553
64.1667	0.247478	0.384151	0.327557
64.5	0.237706	0.414462	0.351287
64.8333	0.228004	0.44704	0.37683
65.1667	0.21848	0.481925	0.404328
65.5	0.209254	0.519143	0.433931
65.8333	0.200423	0.558665	0.465762
66.1667	0.192014	0.600249	0.499837
66.5	0.184034	0.643599	0.536146
66.8333	0.176473	0.688346	0.574676
67.1667	0.16926	0.733838	0.615392
67.5	0.162307	0.779348	0.658259
67.8333	0.155504	0.824038	0.703075
68.1667	0.148665	0.866614	0.748984
68.5	0.141584	0.90567	0.794964
68.8333	0.134083	0.939796	0.839884
69.1667	0.126104	0.967577	0.882166
69.5	0.117618	0.987594	0.920119
69.8333	0.108661	0.998596	0.952133
70.1667	0.0995348	1	0.976912
70.5	0.0906058	0.991389	0.993239
70.8333	0.0822168	0.972574	1
71.1667	0.0746135	0.944268	0.996502
71.5	0.0680171	0.907416	0.982154
71.8333	0.0626018	0.86309	0.956654
72.1667	0.058353	0.812897	0.920846
72.5	0.055209	0.758576	0.875862
72.8333	0.0530817	0.701819	0.82297
73.1667	0.0517768	0.644135	0.763979
73.5	0.0510735	0.586987	0.700836
73.8333	0.0507867	0.531725	0.63548
74.1667	0.0508726	0.47924	0.569831
74.5	0.0513233	0.430311	0.505801
74.8333	0.0521188	0.385581	0.445107
75.1667	0.0531921	0.345161	0.388687
75.5	0.0544646	0.309026	0.337278
75.8333	0.0558825	0.277098	0.291425
76.1667	0.057492	0.249081	0.250877
76.5	0.0593643	0.224627	0.215187
76.8333	0.0615397	0.203379	0.183919
77.1667	0.063935	0.184958	0.156686
77.5	0.066436	0.168977	0.133108
77.8333	0.0688935	0.15507	0.112782
78.1667	0.071017	0.142947	0.095187
78.5	0.072481	0.132338	0.0797776
78.8333	0.0729954	0.122985	0.0660621
79.1667	0.0724113	0.114679	0.0537729
79.5	0.0706154	0.10722	0.0426978
79.8333	0.0675531	0.100426	0.0326783
80.1667	0.0634052	0.0941818	0.0237698
80.5	0.0584113	0.0883887	0.0160812
80.8333	0.0528787	0.0830081	0.00972661
81.1667	0.047386	0.0782446	0.00484231
81.5	0.0425798	0.0743634	0.00156985
81.8333	0.0389698	0.071558	0
82.1667	0.0365181	0.0697347	2.02402e-05
82.5	0.0350503	0.0687282	0.00146721
82.8333	0.034356	0.0683404	0.00412521
83.1667	0.0340812	0.0682409	0.0075691
83.5	0.0338358	0.0680666	0.0113214
83.8333	0.0332905	0.0675215	0.0149711
84.1667	0.0323569	0.0665791	0.0183726
84.5	0.0310077	0.0652803	0.0214467
84.8333	0.0292259	0.0636889	0.024149
85.1667	0.027039	0.0619606	0.0265741
85.5	0.0244853	0.0602741	0.0288515
85.8333	0.0216182	0.0587814	0.0310855
86.1667	0.0185525	0.0575264	0.0332809
86.5	0.015418	0.0565262	0.0354173
86.8333	0.0123437	0.0557676	0.037463
87.1667	0.00945577	0.0551166	0.0393398
87.5	0.00687948	0.0544087	0.0409583
87.8333	0.00472039	0.0535118	0.0422423
88.1667	0.00300502	0.0524237	0.0431696
88.5	0.00174016	0.0511747	0.0437312
88.8333	0.000906057	0.0497972	0.0439408
89.1667	0.000376813	0.0483325	0.0439008
89.5	0	0.0468242	0.0437361
	53	105	108
Tm(°C)	47.8333	65.1667	66.1667
