# Supplementary material for: Computational design of highly signalling-active membrane receptors through solvent-mediated allosteric networks
Source: Nat Chem. 2025 Jan 23;17(3):429–38. doi: 10.1038/s41557-024-01719-2 (PMC11882447; doi:10.1038/s41557-024-01719-2)
Supplement: Supplementary file 6 — Statistical source data. [file 41557_2024_1719_MOESM6_ESM.xlsx]

## Sheet: panel b pLDDT
Residue	pLDDT
S6	76.49
S7	89.26
V8	94.54
Y9	94.91
I10	96.49
T11	97.54
V12	97.76
E13	98.01
L14	98.03
A15	98.15
I16	98.19
A17	98.35
V18	98.35
L19	98.02
A20	97.97
I21	98.4
L22	98.02
G23	97.6
N24	98.19
V25	98.26
L26	97.61
V27	97.54
C28	98.08
W29	97.76
A30	97.64
V31	97.5
W32	97.35
L33	96.94
N34	96.21
S35	95.22
N36	93.93
L37	94.86
Q38	95.81
N39	94.69
V40	95.67
T41	94.42
N42	96.05
Y43	97.76
F44	97.38
V45	96.43
V46	97.92
S47	98.14
A48	97.2
A49	97.84
A50	98.31
A51	98.21
D52	98.11
I53	98.56
A54	98.32
V55	98.38
G56	97.88
V57	98.4
L58	97.74
A59	97.7
I60	98.08
P61	98.12
F62	98.08
A63	97.45
I64	97.42
T65	97.03
I66	96.12
S67	95.02
T68	94.65
G69	94.53
F70	95.72
C71	97.08
A72	96.95
A73	96.56
C74	96.14
H75	96.28
G76	97.26
C77	97.94
L78	97.65
F79	98.04
I80	97.81
A81	97.69
C82	98.04
F83	98.04
V84	97.38
L85	97.88
V86	98.46
L87	98.18
T88	96.79
Q89	97.92
S90	98.04
T91	96.77
I92	96.8
F93	97.83
S94	97.1
M95	95.4
L96	96.88
A97	97.01
I98	95.48
A99	94.81
I100	95.41
D101	94.65
R102	92.25
Y103	93.32
I104	93.29
A105	90.96
I106	88.12
R107	88.88
I108	89.35
P109	87.79
L110	90.05
R111	93.74
Y112	94.06
N113	92.17
G114	92.84
L115	94.52
V116	95.81
T117	97
G118	95.43
T119	96.68
R120	97.13
A121	97.53
K122	97.48
G123	98.2
I124	98.06
I125	98.51
A126	98.43
I127	98.46
C128	98.4
W129	98.6
V130	98.53
L131	98.23
S132	98.44
F133	98.36
A134	97.78
I135	97.38
G136	97.17
L137	97.93
T138	98.15
P139	97.72
M140	97.27
L141	96.77
G142	95.4
W143	97.42
N144	97.57
N145	96.15
C146	94.76
G147	91.62
G158	91.2
C159	93.9
G160	91.02
E161	87.96
G162	85.47
Q163	94.24
V164	95.24
A165	96.28
C166	96.87
L167	96.13
F168	96.55
E169	95.47
D170	95.06
V171	96.64
V172	97.65
P173	97.44
M174	96.79
N175	97.49
Y176	98.07
M177	98.1
V178	98.13
Y179	98.15
F180	98.03
N181	97.99
F182	97.94
F183	97.96
A184	97.79
C185	97.27
V186	95.94
L187	96.09
V188	96.78
P189	95.99
L190	94.28
L191	95.92
L192	96.43
M193	95.36
M194	94.32
G195	95.91
V196	95.07
Y197	93.42
L198	94.68
R199	94.32
I200	92.22
F201	92.08
L202	92.78
A203	89.71
A204	88.04
R205	88.79
E219	74.25
R220	78.38
A221	80.29
R222	83.08
S223	84.82
T224	84.46
L225	83.32
Q226	86.75
K227	85.72
E228	83.96
V229	86.12
H230	87.43
A231	84.61
A232	86.97
K233	89.15
S234	87.14
L235	86.21
A236	89.63
I237	90.49
Y238	88.88
L239	91.72
G240	92.85
L241	93.59
F242	93.08
L243	93.77
L244	95.56
C245	96.46
W246	95.95
L247	95.48
P248	97.46
L249	97.28
H250	97.21
I251	97.32
I252	97.68
N253	97.51
C254	97.94
F255	97.44
T256	96.22
F257	97.2
F258	97.74
C259	96.74
P260	94.32
D261	94.83
C262	96.04
S263	94.9
H264	95.18
A265	95.89
P266	96.2
L267	93.67
W268	95.82
L269	96.91
M270	95.98
Y271	96.24
L272	97.44
A273	97.78
I274	97.22
V275	97.82
L276	97.62
S277	97.48
H278	97.69
T279	97.39
N280	95.99
S281	97.05
V282	97.08
V283	93.96
N284	88.63
P285	92.63
F286	92.99
I287	91.3
Y288	90.67
A289	92.87
Y290	92.54
R291	90.02
I292	89.55
R293	91.08
E294	92.87
F295	93.72
R296	95.13
Q297	95.52
T298	95.59
F299	96.12
R300	95.88
K301	95.68
I302	95.07
I303	93.85

## Sheet: panel c PAE
Residue	S6	S7	V8	Y9	I10	T11	V12	E13	L14	A15	I16	A17	V18	L19	A20	I21	L22	G23	N24	V25	L26	V27	C28	W29	A30	V31	W32	L33	N34	S35	N36	L37	Q38	N39	V40	T41	N42	Y43	F44	V45	V46	S47	A48	A49	A50	A51	D52	I53	A54
S6	0.3	1.8	2.1	3.8	5.6	5.4	8.1	8.4	9.5	11.1	15.5	14.1	14	14.5	16.5	16.8	16.2	16.9	21.3	17.5	20.3	20.6	21.4	20.3	19.2	22.5	21.3	21.2	24	23	24.1	22.8	24	24.9	25.4	23.4	23.9	21.9	24.7	20.2	20.4	23.8	20.3	17.3	22	19.4	19.6	19.5	18.7
S7	1	0.3	1	1.6	1.8	2	2.2	4.2	3.3	3.6	3.6	5	4.8	4.5	6.6	6.5	7	6.8	10.1	7.9	7.6	8.5	10.7	8.7	7.9	10.3	10	8.9	9.3	10	9.8	9.9	10.6	10.5	10.9	10.6	10	10.4	11.2	8.5	8.8	11.8	7.6	6.3	8.9	8	8.4	8	7.7
V8	2.9	0.8	0.3	0.8	1	1	1	1.2	1.5	1.5	1.7	1.7	2.2	2.4	2.5	2.8	3.1	2.9	3.7	3.3	3.4	3.5	4.2	4	3.9	4.6	4.7	4.5	4.9	5.2	5.2	4.4	5	5	5.1	4.9	4.7	4.9	4.5	3.8	3.9	4.3	2.9	3.1	3.6	3.1	3	3.1	3.2
Y9	2.5	1.1	0.8	0.2	0.8	0.9	0.9	0.8	0.9	1.3	1.2	1.3	1.5	1.7	1.7	1.7	2.2	2.2	2.1	2.1	2.4	2.4	2.4	2.6	2.8	2.8	2.9	3.1	3.2	3.6	3.5	2.9	3.1	3.4	3.3	3.1	2.8	2.9	2.7	2.6	2.5	2.7	2.3	2.3	2.3	2.1	2	2	1.8
I10	1.5	1.2	0.9	0.8	0.3	0.8	0.9	0.8	0.9	1	1.2	1.3	1.3	1.5	1.6	1.7	1.7	2.1	2.6	2.2	2.3	2.5	2.5	2.6	2.8	3.1	3.1	3	3.4	3.6	3.7	3.2	3.3	3.7	3.4	3.2	3.1	3.1	2.9	2.7	2.6	2.8	2.3	2.3	2.3	2.1	1.9	1.9	2
T11	1.5	1.3	1	0.9	0.8	0.3	0.8	0.8	0.9	1	1	1.2	1.3	1.3	1.4	1.6	1.8	1.8	2.2	2.3	2.3	2.3	2.6	2.7	2.7	3.3	3.2	3	3.2	3.8	3.5	3.2	3.4	3.8	4	3.6	3.1	3.4	3.4	2.6	2.7	3.3	2.4	2.3	2.5	2.2	2.2	2	2.2
V12	2.2	1.2	1	0.9	0.8	0.8	0.3	0.8	0.8	0.8	0.9	0.9	1.2	1.2	1.3	1.3	1.5	1.6	1.7	2	2.1	2	2.1	2.4	2.3	2.5	2.7	2.8	2.7	3.1	3	2.6	2.8	3	2.9	2.9	2.4	2.7	2.5	2.2	2.2	2.5	2	2	2	1.8	1.8	1.7	1.8
E13	2.2	1.5	1	0.9	0.9	0.8	0.8	0.3	0.8	0.8	0.9	0.9	0.9	1.1	1.3	1.2	1.4	1.5	1.6	1.5	1.9	1.8	1.9	2.1	2.2	2.2	2.2	2.5	2.6	2.7	2.8	2.5	2.4	2.8	2.6	2.4	2.3	2.3	2.2	2	1.9	2.1	1.8	1.7	1.7	1.7	1.6	1.4	1.5
L14	2.1	1.5	1.2	1	0.9	0.9	0.8	0.8	0.3	0.8	0.8	0.9	0.9	1	1.2	1.2	1.2	1.4	1.5	1.7	1.7	1.9	1.9	2.1	2.2	2.3	2.4	2.5	2.5	2.8	2.9	2.7	2.6	3.1	3	3	2.4	2.5	2.6	2.2	2	2.3	2	1.8	1.8	1.8	1.5	1.5	1.5
A15	2.2	1.5	1.3	1.1	1	0.9	0.9	0.8	0.8	0.2	0.8	0.8	0.8	0.9	0.9	1.1	1.2	1.2	1.3	1.5	1.6	1.7	1.9	2.1	2.1	2.2	2.3	2.3	2.3	2.8	2.6	2.5	2.6	2.7	2.9	2.6	2.3	2.5	2.4	2	2	2.3	1.8	1.6	1.9	1.7	1.4	1.4	1.7
I16	2.4	1.6	1.2	1.1	1.1	1	0.9	0.8	0.8	0.8	0.3	0.8	0.8	0.8	0.9	0.9	1.1	1.2	1.2	1.3	1.4	1.4	1.6	1.9	1.9	1.8	2	2.1	2.1	2.4	2.3	2.1	2.1	2.2	2.3	2.1	1.9	1.9	2	1.7	1.7	1.8	1.6	1.4	1.5	1.5	1.3	1.2	1.3
A17	2.5	1.7	1.4	1.2	1.1	1.1	0.9	0.9	0.8	0.8	0.8	0.3	0.8	0.8	0.8	0.8	0.9	1.1	1.1	1.2	1.3	1.4	1.5	1.6	1.8	2	2	2	2	2.2	2.3	2.1	2.1	2.3	2.2	2.1	1.9	1.9	2	1.8	1.7	1.7	1.6	1.4	1.3	1.4	1.2	1.1	1.2
V18	2.4	1.8	1.5	1.3	1.2	1.2	1.1	0.9	0.9	0.8	0.8	0.8	0.2	0.8	0.8	0.8	0.9	0.9	1.1	1.1	1.2	1.3	1.4	1.5	1.6	2	1.9	2	2	2.2	2.2	2.2	2.1	2.3	2.4	2.2	2	2.1	2.1	1.8	1.7	2.1	1.7	1.3	1.4	1.5	1.3	1.2	1.3
L19	2.6	1.9	1.7	1.6	1.4	1.2	1.2	1	0.9	0.9	0.8	0.8	0.8	0.2	0.8	0.8	0.9	1	1	1.1	1.2	1.2	1.4	1.6	1.6	1.7	2.1	2	2.1	2.2	2.1	2.1	2.1	2.1	2.2	2	1.9	1.9	1.9	1.6	1.7	1.8	1.4	1.3	1.4	1.3	1.2	1.2	1.4
A20	2.5	2	1.7	1.6	1.5	1.4	1.2	1.1	1.1	0.9	0.9	0.8	0.8	0.8	0.3	0.8	0.9	0.9	0.9	1	1.2	1.2	1.3	1.4	1.5	1.6	1.7	1.8	2.2	2	2	1.9	1.9	2	2	1.9	1.8	1.8	1.7	1.5	1.5	1.5	1.4	1.2	1.3	1.2	1.2	1.1	1.2
I21	2.5	2	1.8	1.6	1.5	1.4	1.3	1.2	1.1	1.1	0.9	0.9	0.8	0.8	0.8	0.3	0.8	0.9	0.8	0.9	1	1.1	1.1	1.3	1.3	1.5	1.6	1.6	1.8	2	1.9	1.8	1.8	2	1.9	1.8	1.7	1.7	1.7	1.4	1.4	1.5	1.4	1.1	1.1	1.2	1.1	1	1.2
L22	2.6	2.3	2.1	2	1.7	1.7	1.6	1.4	1.3	1.2	1.1	0.9	1	0.9	0.8	0.8	0.2	0.9	0.9	0.9	0.9	0.9	1.2	1.2	1.3	1.3	1.7	1.7	1.8	2.1	2	1.8	2.1	2	2.2	1.9	1.8	2	2	1.5	1.4	1.7	1.5	1.2	1.3	1.4	1.2	1.1	1.3
G23	2.7	2.4	2.3	2.4	2	1.8	1.8	1.8	1.5	1.3	1.3	1.2	0.9	0.9	0.9	0.8	0.8	0.3	0.8	1.3	1.2	0.9	1	1.3	1.3	1.3	1.6	1.8	1.8	2.2	1.9	1.8	1.9	2	2.2	1.9	1.7	1.7	1.7	1.3	1.3	1.6	1.5	1.1	1.2	1.3	1.2	1.2	1.4
N24	2.5	2.3	2	1.9	1.7	1.8	1.6	1.5	1.4	1.3	1.3	1.1	1.1	1	0.9	0.8	0.8	0.8	0.3	0.8	0.9	0.9	0.9	1	1.1	1.1	1.2	1.4	1.6	1.7	1.7	1.5	1.6	1.7	1.7	1.6	1.4	1.4	1.5	1.2	1.2	1.3	1.3	1.2	1.1	1.2	1.2	1	1.2
V25	2.7	2.4	2.2	2	1.9	1.8	1.7	1.6	1.5	1.4	1.3	1.2	1.1	1.1	0.9	0.9	0.8	0.8	0.8	0.3	0.8	0.8	0.8	1	0.9	1.1	1.2	1.3	1.4	1.6	1.7	1.5	1.5	1.8	1.8	1.7	1.4	1.5	1.5	1.3	1.2	1.3	1.3	1.1	1.2	1.2	1.1	1	1.3
L26	3	2.6	2.3	2.1	1.9	2	1.9	1.9	1.7	1.7	1.5	1.3	1.2	1.2	1.1	0.9	0.9	0.9	0.8	0.8	0.3	0.8	0.8	0.9	0.9	0.9	1.2	1.3	1.4	1.6	1.6	1.4	1.4	1.6	1.7	1.5	1.3	1.5	1.4	1.2	1.2	1.4	1.3	1.2	1.3	1.4	1.3	1.2	1.4
V27	3.1	2.6	2.3	2.1	1.9	1.9	1.9	1.8	1.7	1.6	1.5	1.4	1.3	1.2	1.1	1	0.9	0.9	0.9	0.8	0.8	0.3	0.8	0.8	0.8	0.9	1	1.2	1.3	1.4	1.5	1.2	1.3	1.4	1.5	1.4	1.2	1.3	1.3	1.1	1.1	1.3	1.3	1.2	1.2	1.2	1.2	1.2	1.3
C28	3.2	2.8	2.4	2.2	2	2	1.9	1.8	1.7	1.7	1.5	1.5	1.4	1.3	1.2	1.1	1.1	0.9	0.9	0.8	0.8	0.8	0.3	0.8	0.8	0.9	0.9	1	1.3	1.4	1.5	1.3	1.3	1.5	1.5	1.4	1.2	1.3	1.2	1.2	1.1	1.4	1.3	1.1	1.3	1.3	1.2	1.2	1.4
W29	3.5	3.1	2.9	2.4	2.3	2.3	2.2	2.1	2.1	1.9	1.8	1.6	1.6	1.5	1.4	1.3	1.2	1.1	1	1	0.9	0.8	0.8	0.2	0.8	0.9	0.9	1	1.1	1.4	1.5	1.3	1.3	1.6	1.7	1.6	1.3	1.5	1.5	1.3	1.2	1.5	1.4	1.2	1.4	1.4	1.4	1.3	1.6
A30	3.7	3.1	2.9	2.6	2.3	2.3	2.2	2	1.9	1.9	1.8	1.8	1.6	1.6	1.4	1.3	1.3	1.1	1.1	0.9	0.9	0.8	0.8	0.8	0.3	0.8	0.8	0.9	1	1.2	1.3	1.2	1.2	1.5	1.5	1.5	1.3	1.4	1.4	1.3	1.2	1.4	1.4	1.2	1.4	1.5	1.4	1.4	1.7
V31	3.8	3.2	2.7	2.8	2.5	2.3	2.2	2.2	2	1.9	1.8	1.9	1.8	1.6	1.5	1.5	1.3	1.2	1.1	1.1	0.9	0.9	0.8	0.8	0.8	0.3	0.8	0.9	1.1	1.2	1.3	1.1	1.1	1.3	1.5	1.4	1.2	1.3	1.3	1.3	1.2	1.3	1.4	1.2	1.3	1.5	1.4	1.4	1.7
W32	4.6	4	3.5	3.4	3.2	3.3	2.8	2.7	2.6	2.4	2.3	2.2	2	2.1	1.9	1.8	1.7	1.6	1.4	1.2	1.2	1	1	1	0.9	0.8	0.2	0.8	1.3	1.3	1.4	1.3	1.3	1.6	1.8	1.6	1.4	1.5	1.6	1.5	1.4	1.8	1.6	1.5	1.6	1.8	1.7	1.7	2
L33	5.1	4.3	4	3.9	3.5	3.6	3.5	2.9	3	2.9	3	2.6	2.7	2.2	2.3	2.1	2	1.8	1.6	1.5	1.4	1.4	1.1	1.1	1	1.1	0.8	0.2	0.9	1.1	1.3	1.5	1.5	1.8	2.2	2.1	1.7	1.9	2	1.8	1.7	1.9	1.9	1.8	1.8	2.1	2	1.9	2.2
N34	5.4	4.9	4.6	4.3	3.7	3.8	3.5	3	2.9	2.9	2.8	2.5	2.6	2.9	2.9	2.4	2.2	1.9	1.9	1.7	1.6	1.6	1.5	1.2	1.3	1.1	1.1	0.8	0.3	0.8	0.9	2.2	1.2	1.5	2	1.9	1.7	1.9	2.1	1.9	1.8	2.3	2	2.1	2.2	2.7	2.1	2.1	2.6
S35	6.5	6.3	5.6	5.7	5.4	5.2	4.9	4.2	4.3	4.2	4.3	3.8	3.4	3.4	3.9	3.4	2.7	3.1	3.5	2.9	2.4	2.2	2.2	1.7	1.7	1.7	1.5	1.1	0.8	0.2	0.8	1	1.2	1.4	2	1.9	1.9	2.2	2.2	2.2	2.3	2.6	2.8	3.1	3.2	3.7	3.6	3.2	3.5
N36	6.3	5.8	5.2	5.3	4.9	4.3	4.2	4	4.1	3.8	3.3	3.4	3.2	2.9	2.9	2.8	2.7	2.4	2.8	2.5	2.1	1.9	1.7	1.8	1.6	1.3	1.4	1.3	1	0.8	0.2	0.8	1	1.4	1.7	1.6	1.4	1.8	1.9	1.7	1.9	2.4	2	2.3	2.7	2.7	2.7	2.9	2.9
L37	5.2	4.7	4.5	3.7	3.7	3.7	3.5	3.3	3.2	3.2	2.8	2.5	2.6	2.6	2.5	2.4	2.4	2.1	2.1	1.9	1.8	1.6	1.5	1.5	1.3	1.2	1.3	1.3	1.1	0.9	0.8	0.2	0.8	1.1	1.4	1.3	1.1	1.3	1.5	1.4	1.4	1.8	1.9	2.1	1.9	2.9	2.1	2.3	2.6
Q38	5.6	5.2	4.4	4.2	3.9	3.9	3.6	3.6	3.3	3.3	3.3	3	2.7	2.6	2.9	2.8	2.6	2.4	2.2	2.2	1.9	1.8	1.6	1.5	1.4	1.4	1.4	1.5	1.2	1.1	1	0.8	0.2	0.8	1.3	1.5	1.5	1.3	1.6	1.6	1.5	1.9	2	2	2.1	2.3	2.6	2.5	2.9
N39	5.8	5.2	5	4.8	4.4	4.5	4.1	3.9	3.9	3.8	3.5	3.5	3.3	3.3	3.2	2.9	2.7	2.7	2.6	2.7	2.3	2	2	2.1	1.9	1.4	1.8	1.8	1.6	1.4	1.3	1.1	0.8	0.2	0.8	1	1	1.2	1.3	1.4	1.6	1.8	2.1	2.3	2.7	3	2.5	3	3
V40	5.2	4.9	4.3	3.8	3.7	3.8	3.3	3	3.2	3.2	2.5	2.5	2.8	2.6	2.2	2.2	2.4	2.3	2	2.1	2.1	1.7	1.7	2	1.8	1.6	1.7	2.1	1.8	1.6	1.6	1.8	1.2	0.8	0.3	0.8	0.9	1	1.1	1.1	1.3	1.4	1.4	1.6	1.8	1.8	1.8	2.1	2.4
T41	4.4	4	3.6	3.2	3	3.1	2.7	2.3	2.5	2.4	2.2	2	2.1	2.1	2	1.9	2	1.9	1.6	1.8	1.9	1.5	1.5	1.8	1.7	1.3	1.6	2	1.8	1.7	1.6	1.3	1.3	0.9	0.8	0.3	0.8	0.9	0.9	1	1	1.2	1.3	1.4	1.5	1.7	1.7	1.8	2
N42	4	3.5	3.3	3	2.7	2.8	2.4	2.3	2.2	2.3	2.1	1.9	2	1.9	1.8	1.8	1.9	1.6	1.5	1.5	1.6	1.5	1.3	1.4	1.5	1.3	1.4	1.6	1.5	1.5	1.3	1.2	1.3	1	0.9	0.8	0.3	0.8	1.1	1.2	1	1	1.3	1.3	1.3	1.4	1.5	1.6	1.7
Y43	3.9	3.5	3.1	2.8	2.5	2.7	2.6	2.1	2.1	2.2	2	1.8	1.9	1.9	1.7	1.7	1.8	1.6	1.4	1.5	1.6	1.3	1.2	1.5	1.4	1.3	1.4	1.5	1.5	1.4	1.5	1.2	1	1.1	1.2	0.8	0.8	0.2	0.8	0.8	0.8	0.9	0.9	1.1	1.1	1.2	1.3	1.5	1.5
F44	3.5	3.1	2.7	2.4	2.3	2.3	2	1.9	2	2	1.8	1.7	1.7	1.8	1.6	1.6	1.8	1.5	1.2	1.4	1.5	1.3	1.3	1.6	1.4	1.3	1.4	1.7	1.6	1.6	1.6	1.4	1.3	1.1	1.1	0.9	0.8	0.8	0.2	0.8	0.8	0.8	0.9	0.9	1.1	1.1	1.2	1.3	1.4
V45	3.2	2.8	2.6	2.2	2.1	2.2	2.1	1.9	1.8	1.9	1.7	1.6	1.7	1.7	1.4	1.4	1.5	1.3	1.1	1.3	1.3	1.2	1.2	1.3	1.3	1.3	1.4	1.6	1.6	1.6	1.5	1.4	1.3	1.1	1	0.9	0.9	0.8	0.8	0.3	0.8	0.8	0.8	0.9	0.9	1	1.1	1.2	1.3
V46	3.4	2.9	2.6	2.3	2	2.2	2.1	1.8	1.8	1.8	1.7	1.5	1.6	1.7	1.4	1.3	1.5	1.3	1.1	1.2	1.3	1.1	1.1	1.4	1.3	1.1	1.4	1.6	1.5	1.7	1.6	1.3	1.3	1.2	1.1	1	0.9	0.8	0.8	0.8	0.3	0.8	0.8	0.8	0.9	0.9	1.1	1.1	1.1
S47	3.1	2.8	2.4	2	1.9	2.1	2	1.7	1.8	1.8	1.6	1.5	1.7	1.7	1.3	1.4	1.5	1.3	1	1.3	1.4	1.2	1.2	1.4	1.4	1.2	1.5	1.7	1.7	1.7	1.7	1.4	1.4	1.3	1.2	1.1	0.9	0.9	0.8	0.8	0.8	0.3	0.8	0.8	0.8	0.9	0.9	1.1	1.1
A48	2.8	2.7	2.4	2.1	2	2.1	2	1.9	1.9	1.9	1.7	1.5	1.7	1.5	1.3	1.3	1.5	1.3	1.1	1.3	1.4	1.3	1.3	1.5	1.5	1.4	1.6	2	1.9	1.9	1.9	1.6	1.5	1.5	1.4	1.2	1.1	1	0.9	0.8	0.8	0.8	0.3	0.8	0.8	0.9	1	1	1.1
A49	2.8	2.4	2.2	2	1.9	1.9	2	1.7	1.6	1.7	1.5	1.3	1.4	1.4	1.2	1.1	1.3	1.2	1.2	1.1	1.4	1.3	1.2	1.4	1.3	1.3	1.5	1.7	1.8	1.8	1.8	1.5	1.5	1.5	1.4	1.2	1.1	1.1	0.9	0.9	0.9	0.8	0.8	0.3	0.8	0.8	0.8	0.8	0.9
A50	2.9	2.5	2.3	2	1.8	1.9	1.8	1.7	1.6	1.7	1.5	1.3	1.4	1.5	1.2	1.1	1.3	1.2	1	1.2	1.3	1.1	1.2	1.4	1.4	1.2	1.5	1.7	1.8	1.9	1.9	1.6	1.5	1.6	1.4	1.3	1.2	1.1	1	0.9	0.9	0.8	0.8	0.8	0.3	0.8	0.8	0.8	0.9
A51	2.5	2.3	2.1	1.9	1.8	1.8	1.8	1.5	1.6	1.7	1.4	1.2	1.4	1.3	1.2	1.1	1.3	1.2	1	1.2	1.4	1.2	1.2	1.5	1.5	1.4	1.6	1.9	1.9	1.9	1.9	1.7	1.6	1.8	1.6	1.5	1.4	1.3	1.1	1	0.9	0.9	0.9	0.8	0.8	0.3	0.8	0.8	0.8
D52	2.7	2.5	2.2	1.9	1.8	2	1.9	1.6	1.5	1.6	1.3	1.2	1.3	1.3	1.1	1.1	1.3	1.2	1.2	1.2	1.3	1.2	1.3	1.5	1.5	1.5	1.7	1.8	1.9	2.1	2.1	2	1.7	1.9	1.7	1.7	1.5	1.3	1.3	1.2	1.1	1	1	0.8	0.8	0.8	0.3	0.8	0.9
I53	2.5	2.2	2	1.8	1.6	1.7	1.6	1.3	1.3	1.4	1.2	1.1	1.1	1.2	1	1	1.1	1.1	1	1.2	1.2	1.2	1.1	1.4	1.4	1.4	1.5	1.8	1.9	2.1	2	1.7	1.6	1.7	1.6	1.5	1.4	1.4	1.2	1.1	1	1	0.9	0.8	0.8	0.8	0.8	0.3	0.8
A54	2.6	2.4	2.2	1.8	1.7	1.9	1.8	1.4	1.4	1.5	1.3	1.1	1.3	1.4	1.2	1.1	1.3	1.3	1.1	1.2	1.4	1.3	1.3	1.5	1.6	1.6	1.7	1.9	1.9	2.1	2.1	1.9	1.9	1.9	1.9	1.8	1.6	1.6	1.4	1.3	1.1	1.1	1.1	0.9	0.9	0.8	0.8	0.8	0.3
V55	2.6	2.1	1.8	1.7	1.5	1.6	1.4	1.2	1.2	1.3	1.2	1	1.2	1.3	1.2	1.1	1.3	1.2	1.1	1.3	1.4	1.4	1.4	1.7	1.7	1.6	1.8	1.9	2	2.1	2.2	2	1.9	1.9	1.8	1.8	1.6	1.6	1.5	1.4	1.3	1.3	1.2	1	0.9	0.9	1	0.8	0.8
G56	2.9	2.3	2.1	1.8	1.6	1.7	1.5	1.3	1.3	1.3	1.3	1.1	1.2	1.4	1.3	1.1	1.3	1.4	1.3	1.3	1.6	1.6	1.6	1.8	2	2	2	2.2	2.2	2.7	2.6	2.2	2.3	2.4	2.2	2.3	1.9	1.9	2	1.8	1.6	1.5	1.4	1.2	1.1	1	1.1	0.8	0.8
V57	2.9	2.4	2.3	2	1.6	1.8	1.7	1.3	1.4	1.4	1.3	1.1	1.2	1.3	1.2	1.1	1.3	1.4	1.2	1.3	1.6	1.5	1.5	1.7	2	1.9	2.1	2.3	2.3	2.6	2.5	2.3	2.3	2.3	2.1	2.2	2	1.9	2	1.6	1.5	1.6	1.4	1.2	1.1	1.1	1	0.9	0.9
L58	3.1	2.6	2.5	1.9	1.7	2	1.9	1.4	1.5	1.8	1.5	1.2	1.4	1.5	1.3	1.1	1.5	1.6	1.4	1.5	1.9	1.8	1.7	2	2.1	2.3	2.2	2.3	2.4	2.8	2.7	2.5	2.4	2.5	2.3	2.3	2.1	2.3	2.1	2.1	1.8	1.8	1.6	1.5	1.3	1.3	1.2	1	1.1
A59	2.5	2.2	2	1.6	1.5	1.6	1.5	1.2	1.3	1.5	1.4	1.2	1.4	1.5	1.3	1.2	1.7	1.6	1.5	1.6	2	1.8	1.8	2.1	2.1	2.2	2.2	2.3	2.6	2.7	2.8	2.3	2.4	2.5	2.5	2.3	2.1	2.2	2.1	2.1	1.8	1.8	1.7	1.6	1.3	1.3	1.2	1.1	1
I60	2.6	1.8	1.6	1.4	1.2	1.4	1.4	1.2	1.2	1.3	1.3	1.3	1.3	1.4	1.3	1.2	1.5	1.5	1.4	1.5	1.8	1.6	1.7	1.9	2	2	2.1	2.4	2.4	2.5	2.5	2.2	2.2	2.3	2.1	2	1.9	1.9	1.9	1.8	1.7	1.7	1.5	1.4	1.3	1.2	1.2	1.1	1
P61	2.6	2	1.9	1.5	1.3	1.5	1.5	1.2	1.4	1.5	1.3	1.2	1.4	1.5	1.4	1.3	1.6	1.6	1.5	1.7	1.9	1.9	1.8	2.2	2.2	2.1	2.3	2.4	2.4	2.9	2.8	2.4	2.4	2.7	2.4	2.2	2	2	2	1.8	1.8	1.8	1.8	1.5	1.6	1.4	1.4	1.2	1.1
F62	2.8	2.1	1.9	1.5	1.3	1.6	1.5	1.3	1.3	1.5	1.4	1.2	1.4	1.7	1.5	1.4	1.7	1.8	1.6	1.7	1.9	1.9	2	2.1	2.4	2.2	2.4	2.5	2.7	2.7	2.8	2.5	2.5	2.7	2.4	2.4	2	2	2	1.9	1.8	1.8	1.7	1.8	1.6	1.4	1.5	1.4	1.2
A63	3	1.9	1.7	1.7	1.2	1.4	1.4	1.3	1.3	1.4	1.4	1.2	1.5	1.6	1.5	1.5	1.8	1.9	1.7	1.9	1.9	2.1	2	2.2	2.4	2.3	2.3	2.6	2.9	2.9	3	2.6	2.6	2.9	2.7	2.6	2.2	2.1	2.2	2.1	1.9	2	1.8	1.7	1.7	1.5	1.5	1.4	1.2
I64	3	1.9	1.6	1.4	1.3	1.5	1.4	1.3	1.3	1.5	1.4	1.3	1.7	1.8	1.6	1.6	1.9	1.8	1.8	2	2.2	2.1	2.1	2.4	2.5	2.4	2.6	2.9	2.9	3.1	3	2.7	2.8	3	2.7	2.5	2.3	2.3	2.1	2	2	1.9	1.7	1.8	1.8	1.6	1.6	1.6	1.4
T65	3.1	2.1	1.9	1.5	1.4	1.6	1.5	1.3	1.4	1.7	1.5	1.4	1.7	1.9	1.7	1.7	2.1	2	2.1	2.1	2.3	2.3	2.4	2.5	2.7	2.7	2.9	2.9	3.3	3.5	3.4	2.9	3.2	3.4	3.2	2.9	2.6	2.7	2.4	2.2	2.3	2.4	2	1.9	2.1	1.8	1.7	1.7	1.6
I66	3.4	2.2	2.1	2.1	1.7	1.9	2	1.8	1.7	2.1	2.1	2	2.2	2.4	2.1	2.3	2.4	2.6	2.5	2.6	3	3	2.8	3.1	3.5	3.5	3.3	3.6	4.2	4.1	4.2	3.8	3.8	4.1	4	3.8	3.7	3.4	3.2	3.3	2.9	2.9	2.4	2.4	2.4	2.1	2	2.3	1.8
S67	4.1	2.4	2	2	1.8	1.9	1.9	1.6	1.8	2	2.3	2.1	2.2	2.7	2.4	2.5	2.5	2.6	2.6	2.7	3	3.1	2.9	3.4	3.7	3.7	3.3	3.9	4.4	4.3	4.4	4	3.8	4.3	3.8	3.7	3.9	3.3	3.2	3.3	2.9	2.7	2.4	2.4	2.3	2.2	2.3	2.2	2.1
T68	3.6	2.6	2.3	2	1.8	2.2	2.1	1.9	2	2.5	2.3	2.3	2.7	2.6	2.8	2.7	2.9	2.9	3	3.3	3.1	3.2	3.6	3.5	3.4	3.7	3.6	3.6	4.5	4.8	4.7	4	4.1	4.5	4.1	3.8	3.4	3.3	3	2.9	3.2	3.1	2.6	2.7	2.8	2.4	2.3	2.4	2.4
G69	3.8	2.7	2.7	2.3	2.1	2.5	2.6	2.6	2.4	3.1	2.8	3.3	2.9	3	3.3	3.3	3.4	3.6	3.5	3.7	3.6	3.6	3.9	4	4.2	4.4	4.1	4.7	5.4	5	4.9	4.3	4.6	5	4.6	4.2	4.2	4	3.5	3.6	3.7	3.6	2.9	3.2	3.4	2.9	2.8	3.1	3.2
F70	3.6	2.8	2.8	2.4	2.4	2.8	2.7	2.6	2.4	2.8	2.9	2.8	3.1	3	3.2	3	3.3	3.5	3.3	3.5	3.7	3.7	4	4.5	4.2	4.3	4.6	4.6	4.8	5.5	5.1	4.6	4.7	4.8	4.5	4.4	4.1	4	3.8	3.5	3.8	3.7	3	3.2	3.2	3	2.9	3	2.8
C71	3.2	3	2.8	2.5	2.3	2.6	2.6	2.8	2.4	2.8	2.7	2.9	2.8	3.1	3.2	3.3	3.6	3.3	3.3	3.7	3.7	4	3.9	4	4.5	4.5	4.2	4.5	5	4.7	4.6	4.6	4.5	4.4	4.3	4.5	4.5	4	3.5	3.8	3.7	3.2	2.9	3.4	3.2	2.7	3	2.9	2.7
A72	3.5	3.3	3.4	2.8	2.6	3.1	3.2	2.7	2.8	3.3	3.2	3.1	3.3	3.6	3.6	3.6	4	4.1	3.8	4	4.6	4.2	4.6	4.5	4.8	4.7	5	4.9	5.2	5.3	5	5	4.6	4.6	4.5	4.6	4.4	4.4	3.9	4.4	4.4	3.6	3.5	4.2	3.5	3.2	3.1	3.4	2.7
A73	3.9	3.4	3.4	3.4	3.1	3.2	3.4	3.3	3	3.4	3.3	3.5	3.1	3.6	3.2	3.3	3.6	3.8	3.5	3.6	4	3.8	3.9	4	4.4	4.1	4.4	4.3	5.1	5.3	5.1	4.7	4.6	4.9	4.3	4.6	4.6	3.8	3.7	4	3.5	3.5	3.1	3.3	3.1	2.6	2.9	3.1	2.7
C74	4	3.6	3.2	2.8	2.8	3	2.9	2.7	2.7	3	2.6	2.6	2.9	3.2	2.7	2.7	3.3	3.4	2.9	3.2	3.6	3.3	3.3	3.8	3.9	3.6	3.9	4.4	4.6	4.2	4.3	4.1	3.9	4.2	3.8	3.9	3.8	3.2	2.9	3.3	3.1	2.7	2.4	2.8	2.5	2.2	2.3	2.5	2.2
H75	4.1	3.5	3.3	3	2.9	2.9	3	2.8	2.6	2.9	2.8	2.6	2.7	3.1	2.7	2.6	3.1	3.5	2.8	2.9	3.4	3.3	3	3.4	3.7	3.4	3.6	3.6	4.5	4.1	4.2	4.1	3.8	4	3.5	3.5	3.5	3.4	3.1	3.3	2.9	2.8	2.5	2.8	2.6	2.2	2.5	2.4	2.2
G76	3.7	3.1	2.9	2.9	2.6	2.6	2.8	2.5	2.5	2.5	2.6	2.6	2.5	2.7	2.7	2.8	2.7	3	2.7	2.7	3.1	3.1	3.1	3.3	3.5	3.3	3.2	3.5	3.9	3.8	4.1	3.6	3.6	3.7	3.4	3.5	3.2	3	3	3	2.7	2.9	2.4	2.6	2.5	2.5	2.4	2.5	2.1
C77	3.4	2.8	2.5	2.2	2.1	2.2	2.2	1.9	2.1	2.1	2	1.9	2.1	2.1	2.2	2.2	2.3	2.3	2.2	2.4	2.6	2.5	2.4	2.7	2.9	2.8	2.9	3.2	3.4	3.4	3.5	2.9	2.9	3.4	2.7	2.6	2.4	2.5	2.3	2.4	2.2	2.2	2	2.1	2.1	1.8	1.9	2	1.7
L78	3.3	2.8	2.7	2.4	2.4	2.4	2.4	2.1	2.2	2.4	2.3	2.3	2.2	2.4	2.3	2.2	2.4	2.6	2.2	2.4	2.8	2.4	2.4	2.8	3	2.6	2.8	3.2	3.4	3.4	3.5	3.1	2.8	3.2	2.7	2.6	2.7	2.4	2.3	2.4	2.1	2.2	2	2.2	1.9	1.8	1.9	2	1.7
F79	3.3	2.7	2.5	2.3	2.1	2.2	2.2	2	2	2.1	2	1.9	2	2.2	1.9	2	2.1	2.3	2.1	2.2	2.5	2.3	2.5	2.5	2.8	2.5	2.7	2.9	3.1	3.3	3.1	2.7	2.9	2.8	2.5	2.5	2.4	2.4	2.3	2.3	2.1	2.2	2	2	1.9	1.7	1.7	1.7	1.5
I80	3.2	2.7	2.5	2.2	2.1	2.4	2.3	2	2	2.2	2.1	2.1	2.2	2.3	2.3	2.2	2.4	2.4	2.3	2.6	2.6	2.5	2.9	2.6	2.7	2.6	2.8	2.9	3.2	3.1	3.4	2.8	2.7	3	2.7	2.8	2.4	2.5	2.6	2.3	2.3	2.4	2.1	2	2	1.8	1.9	1.9	1.7
A81	3.4	2.8	2.6	2.3	2.1	2.3	2.2	1.8	2.1	2.2	2	1.9	2.1	2.2	2	2.1	2.3	2.4	2.2	2.4	2.6	2.4	2.5	2.7	2.8	2.7	2.7	2.8	3.2	3.1	3.3	3	2.7	3	2.8	2.6	2.6	2.4	2.2	2.3	2.2	2.2	2	2	2	1.6	1.8	1.9	1.6
C82	3.3	2.7	2.5	2	2.1	2.3	2.2	2	2.1	2.2	1.9	1.9	2	2.2	1.9	2	2.2	2.2	1.9	2.1	2.4	2.1	2.1	2.4	2.6	2.3	2.5	2.8	2.7	2.9	2.9	2.5	2.5	2.5	2.1	2.1	2.1	2	2	1.9	1.9	1.8	1.7	1.7	1.7	1.4	1.6	1.7	1.4
F83	3.3	2.8	2.5	2.2	2	2.3	2.2	2	1.9	2.1	1.9	1.8	2	2.1	1.8	1.8	2	2.1	2	2	2.3	2	2	2.4	2.4	2.3	2.6	2.6	2.6	2.9	2.8	2.4	2.4	2.3	2.1	2	2	2	1.9	1.9	1.8	1.7	1.6	1.6	1.4	1.3	1.4	1.5	1.3
V84	3.3	2.7	2.6	2.7	2.1	2.3	2.2	2	1.9	2.1	1.8	1.6	2	2.2	1.8	1.9	2.2	2.1	2.1	2.2	2.4	2.2	2.3	2.4	2.4	2.4	2.3	2.5	2.6	2.7	2.7	2.3	2.3	2.3	2.2	2.1	2	2	1.9	1.9	2	1.7	1.6	1.6	1.6	1.3	1.5	1.6	1.4
L85	2.9	2.4	2.2	1.9	1.9	2.1	2	1.8	1.9	2	1.8	1.7	1.9	2	1.8	1.9	2	2	1.9	2	2.2	2	2	2.3	2.4	2.2	2.2	2.5	2.6	2.5	2.5	2.4	2.2	2.2	2	1.9	2	1.8	1.8	1.8	1.8	1.6	1.5	1.6	1.5	1.3	1.4	1.5	1.3
V86	3	2.6	2.3	2	1.9	2.1	2	1.8	1.8	1.9	1.8	1.6	1.8	1.9	1.6	1.7	1.9	1.8	1.6	1.7	1.9	1.8	1.7	2	2	1.9	2.1	2.2	2.2	2.4	2.3	2	2	1.9	1.8	1.7	1.8	1.6	1.5	1.5	1.4	1.3	1.3	1.3	1.3	1.1	1.2	1.3	1.1
L87	2.9	2.6	2.3	2.1	1.9	2.3	2	1.8	1.9	1.9	1.7	1.5	1.8	1.8	1.5	1.6	1.9	1.8	1.6	1.8	2.1	1.8	1.9	2.2	2	2.1	2.1	2.3	2.3	2.3	2.2	2.1	2.1	2	1.9	1.7	1.9	1.7	1.5	1.5	1.5	1.4	1.3	1.4	1.3	1.1	1.2	1.3	1.1
T88	2.9	2.6	2.6	2.3	2.2	2.3	2.4	2.1	2.1	2.3	2	1.8	2.1	2.1	1.8	1.9	2.2	2.1	2	2.2	2.4	2.1	2.1	2.3	2.4	2.3	2.4	2.5	2.6	2.7	2.6	2.3	2.3	2.2	2	1.8	2	1.8	1.5	1.6	1.7	1.5	1.4	1.5	1.5	1.2	1.4	1.5	1.3
Q89	3	2.8	2.4	2.1	2.1	2.3	2.1	1.8	2	2.2	1.8	1.8	2	2.1	1.7	1.8	2	2	1.8	2	2	1.9	1.9	2.2	2.2	2.2	2.2	2.5	2.6	2.4	2.4	2.1	2	1.9	1.7	1.7	1.6	1.6	1.3	1.4	1.5	1.3	1.3	1.4	1.3	1.2	1.4	1.4	1.3
S90	3.2	2.9	2.6	2.2	2.1	2.3	2.1	1.8	2	2	1.9	1.8	2	1.9	1.6	1.8	2	1.9	1.6	1.8	2	1.6	1.8	2.1	2	1.9	2.2	2.3	2.3	2.4	2.2	2	2	1.9	1.7	1.6	1.6	1.6	1.2	1.3	1.4	1.2	1.2	1.3	1.4	1.4	1.2	1.4	1.3
T91	3.4	3.3	3	2.7	2.6	2.7	2.5	2.1	2.3	2.5	2.1	1.9	2.3	2.2	1.8	1.9	2.2	2.1	1.8	2	2.4	2	2.1	2.5	2.3	2.3	2.5	2.5	2.7	2.7	2.6	2.3	2.2	2.2	1.8	1.7	1.8	1.7	1.4	1.4	1.5	1.5	1.3	1.5	1.5	1.4	1.5	1.6	1.4
I92	3.3	3	2.6	2.3	2.3	2.4	2.3	2.1	2.1	2.1	2	1.9	2	2.2	1.7	1.9	2.1	2	1.8	2.2	2.2	1.9	2	2.2	2.2	2.1	2.3	2.4	2.5	2.5	2.4	2.1	2	2	1.7	1.5	1.7	1.5	1.3	1.4	1.5	1.3	1.3	1.5	1.5	1.2	1.4	1.6	1.5
F93	3.3	3.1	2.6	2.3	2.3	2.4	2.2	2	2.1	2.2	2	1.8	2	2.1	1.8	1.9	2	1.9	1.6	1.9	2	1.7	1.8	2	2.1	1.8	2.1	2.2	2.1	2.2	2.1	1.8	1.7	1.7	1.5	1.4	1.4	1.3	1.1	1.2	1.3	1.2	1.3	1.4	1.3	1.2	1.4	1.5	1.4
S94	3.2	3.2	2.7	2.3	2.3	2.5	2.3	2.1	2.1	2.2	2	1.9	2.1	2.1	1.8	1.9	2.1	1.9	1.6	1.9	2	1.7	1.8	2.1	2	1.9	2.1	2.3	2.2	2.1	2	1.9	2	1.7	1.5	1.3	1.4	1.4	1.2	1.2	1.5	1.6	1.4	1.4	1.4	1.4	1.4	1.6	1.6
M95	4	3.7	3.6	2.9	2.8	3.1	2.9	2.8	2.6	2.8	2.5	2.4	2.4	2.7	2	2.3	2.6	2.4	2.1	2.5	2.6	2.3	2.3	2.5	2.5	2.3	2.5	2.7	2.6	2.7	2.6	2.2	2.2	1.9	1.6	1.4	1.7	1.6	1.3	1.7	1.6	1.5	1.5	1.7	1.6	1.4	1.7	1.9	1.8
L96	3.9	3.4	2.9	2.5	2.6	2.6	2.4	2.2	2.4	2.3	2.2	2.1	2.2	2.2	1.9	2	2.2	2.1	1.9	2.1	2.2	2	2	2.2	2.2	2	2.2	2.3	2.3	2.2	2.2	1.8	1.9	1.7	1.4	1.3	1.4	1.4	1.2	1.3	1.4	1.3	1.3	1.5	1.6	1.4	1.6	1.8	1.7
A97	3.7	3.4	3	2.6	2.6	2.8	2.5	2.1	2.4	2.4	2.2	2.1	2.3	2.2	1.9	2	2.2	2	1.9	2.1	2.1	1.8	2	2.2	1.9	2	2.1	2.2	2.2	2.1	1.9	1.7	1.8	1.4	1.5	1.2	1.3	1.4	1.3	1.3	1.4	1.3	1.4	1.4	1.5	1.4	1.6	1.8	1.7
I98	4.1	3.6	3.5	2.9	3	3.2	2.8	2.5	2.9	2.7	2.6	2.4	2.6	2.8	2.1	2.4	2.6	2.2	2	2.4	2.4	2.1	2	2.4	2.3	2.1	2.1	2.4	2.4	2.1	2	2.1	1.8	1.5	1.4	1.2	1.4	1.4	1.1	1.4	1.5	1.4	1.5	1.6	1.7	1.6	1.7	2	2.1
A99	4.4	3.9	3.5	3	3.1	3.1	2.9	2.6	2.7	2.6	2.5	2.3	2.4	2.4	2.3	2.2	2.4	2.4	2.2	2.2	2.3	2	2.2	2.2	2.2	2.2	2.3	2.5	2.4	2.4	2.3	1.9	1.9	1.7	1.6	1.4	1.6	1.5	1.3	1.5	1.6	1.5	1.6	1.7	1.9	1.6	1.8	2.2	2.1
I100	4.2	3.9	3.2	3	3	3.2	2.8	2.6	3	2.7	2.4	2.4	2.8	2.6	2.3	2.4	2.6	2.3	2.3	2.4	2.5	2.1	2.3	2.6	2.4	2.2	2.4	2.6	2.6	2.4	2.5	2	1.8	1.6	1.5	1.3	1.5	1.5	1.3	1.5	1.7	1.6	1.6	1.8	1.9	1.6	1.8	2.1	2
D101	4.9	4.5	3.8	3.3	3.5	3.5	3.2	3	3.2	3.1	2.6	2.7	3	2.6	2.4	2.5	2.6	2.5	2.2	2.4	2.5	2.3	2.2	2.8	2.3	2.6	2.3	2.6	2.5	2.2	2.1	2.1	1.9	1.5	1.5	1.5	1.5	1.5	1.3	1.5	1.8	1.6	1.8	1.9	2.2	1.9	1.9	2.3	2.3
R102	5.2	4.8	4.1	3.8	3.9	3.9	4	3.8	3.8	3.8	3.2	3.1	3.5	3.2	2.9	3	3.1	3.1	2.7	2.9	3.1	2.3	2.4	3	2.7	2.5	2.7	3.3	3.1	2.6	2.4	2.5	2.7	2.1	1.8	1.9	2	1.8	1.5	1.7	2	1.9	1.8	2	2.2	2.1	2.4	2.7	2.5
Y103	5.3	4.8	3.8	3.7	3.5	3.6	3.1	2.9	3.3	3	2.8	2.8	3.1	2.8	2.6	2.8	2.8	2.7	2.4	2.7	2.7	2.5	2.3	2.8	2.7	2.7	2.6	3	2.9	2.8	2.6	2.2	2.2	1.9	1.7	1.6	1.8	1.8	1.6	1.8	2.1	1.9	1.8	2.1	2.1	2.1	2.2	2.5	2.4
I104	5	4.4	4	3.7	3.8	3.8	3.3	3.2	3.6	3.3	3	3	3.3	3.1	2.8	3	3.2	2.8	2.5	3	2.9	2.6	2.7	3	2.7	2.8	2.7	2.9	2.9	2.5	2.3	2.2	2.1	1.7	1.5	1.6	1.7	1.7	1.6	1.9	2.1	1.9	1.9	2.4	2.4	2.1	2.2	2.8	2.7
A105	5.9	5.4	5.1	4.6	4.7	4.7	4.4	3.9	4.2	4.1	3.9	3.8	3.9	3.6	3.8	3.7	3.7	3.4	3.6	3.2	3.2	2.9	3.9	3.5	3.1	2.7	3.4	3.4	3.4	2.6	2.5	2.4	2.3	1.9	1.8	1.7	2	2	1.9	2.2	2.3	2.4	2.1	2.6	3	2.8	2.8	3.4	3.1
I106	6.9	6.7	6.5	5.6	5.5	5.8	5.9	5.1	5.2	5.5	5.2	4.6	4.9	5	4.4	4.4	4.8	4.1	3.5	4.2	3.9	3.7	3.5	4.2	3.9	3.4	3.7	3.8	3.9	3.3	3.1	2.5	2.7	2.7	2.2	2	2.2	2.5	2.3	2.3	3.1	3.3	2.2	2.9	3.3	3.2	2.9	3.6	3.8
R107	6.6	6.4	5.9	5.5	5.3	5.4	4.7	4.7	5	4.7	4.3	4.5	4.5	4.1	4	4.3	4.2	3.9	3.6	4	3.8	3.5	3.6	4.2	3.6	3.9	4.3	4.3	3.9	3.7	3.7	3.2	3.2	2.7	2.4	2.3	2.7	3.1	2.6	2.5	3.2	3.3	2.6	3.1	3.6	3.2	3.2	3.7	3.7
I108	9.3	8.7	7.8	8.6	8	7.8	8.4	8	7.9	8	8	7.7	7.5	7.7	8.1	7.4	7.7	7.8	6.7	7	6.9	6.8	6.8	7	5.7	6.6	6.7	6	6.1	4.1	4.4	4.3	3.7	3	3.4	3.1	4.3	4	3.9	4.4	5.8	5.3	3.7	6.4	7	5.9	5.6	6.9	6.4
P109	7.6	7.8	7.5	7	6.5	7.2	7.1	6.6	6.7	6.9	5.9	6.3	6.7	6.7	5.3	6	6.3	5.1	4.9	5.8	5.6	5.1	5.5	6.4	5.1	5.3	5.2	5	4.5	3.7	3.5	3.4	3.3	2.6	2.8	2.6	3	3.9	3.3	3.3	4.4	4.7	3.8	5	5.7	5.8	4.5	5.4	5.8
L110	9.4	9.4	8.2	8.2	8	7.6	7.7	8.1	8.1	7.5	7.3	7.3	7.4	6.5	7.2	7	6.2	5.3	6.1	7	6.4	5.9	6.3	6	5	5.3	5.7	5.7	4.3	4.2	4.1	4.2	3.3	2.7	2.8	2.7	3.6	3.9	4.1	4.1	4.9	5.7	4.5	5.7	6.6	6.1	5.5	6.3	6.6
R111	8.5	8.6	8.2	8.3	7.4	8.1	8	7.8	7.2	7.6	7.3	6.6	6.6	6.7	6.4	6.1	6	6.1	5.9	5.5	6	5.3	5.1	5.2	5.3	5.5	4.7	5	5.4	4.2	4.4	3.9	3.1	2.9	3	2.8	3.5	3.4	3	3.8	3.9	3.9	3.3	5	4.4	4.1	5.7	5.2	4.8
Y112	6.8	6.7	6.3	5.6	5	5.2	5.3	4.7	4.8	5.1	4.5	4.4	4.5	4.4	3.9	4	4.3	3.7	3.3	3.7	3.8	3.6	3	3.5	3.6	3	2.8	3.1	3	2.5	2.5	2.4	2	1.8	1.4	1.6	1.9	1.8	1.9	2.3	2.5	2.6	2.4	3.2	2.9	3.4	3.7	3.8	3.4
N113	7.6	7.5	6.7	7	6.3	6.5	6	6.5	5.8	5.6	5.7	5.5	5.3	5.1	5.2	5.4	5.1	4.7	4.9	5.1	4.8	4.6	4.3	4.9	4.4	3.6	4.1	4.2	4.1	3	3.3	3	2.9	2.5	2.4	2.5	2.8	2.5	2.8	2.9	3.5	3.6	3.5	4	4.8	4.9	4.9	4.9	5.8
G114	9.6	9.3	7.8	9	8.7	8	8.9	9	8.4	7.7	8.3	8.4	7.9	7.4	8.2	8.1	6.9	6.6	6.8	7.9	6.1	5.5	5.6	5.6	4.8	6.4	5	4.7	5.2	3.6	3.7	4.6	3.3	2.7	3.5	3	3.7	3.5	3.4	5.5	5.3	5.2	4.1	5.5	5.8	5.4	6.9	7.3	7.2
L115	6.9	7	6.9	6.3	6.1	6	6.5	5.9	6.1	6.1	5.4	5.2	5.5	5.7	5.3	4.5	5.1	4.9	4.3	4.3	4.5	4.5	4.4	4.6	4.5	4.8	3.7	4.1	4.3	3.6	3.3	3	2.5	2.5	2.1	2.4	2.7	2.4	2.4	3.1	3.2	3.3	2.9	3.3	4	3.8	3.7	4.5	4.8
V116	6.1	5.8	5.5	5.2	5	5.2	5.2	4.8	4.6	4.6	4	4.1	4	4.1	3.8	3.7	3.8	3.4	3.1	3.5	3.3	2.8	2.7	3.1	3.1	2.5	2.7	2.9	3.2	2.4	2.3	2.2	1.8	1.6	1.4	1.6	1.8	1.6	1.9	2.1	2.1	2.4	2.3	2.7	2.8	3	3	3.1	3.4
T117	6	5.5	5	4.6	4.5	4.7	4.3	4	3.9	4	3.7	3.3	3.6	3.7	3.3	3	3.2	3	2.8	2.7	2.9	2.7	2.4	2.7	2.6	2.2	2.4	2.6	2.5	2.2	2.2	2.1	1.8	1.7	1.3	1.7	1.7	1.4	1.8	2	1.8	1.9	1.9	2.2	2.3	2.4	2.6	2.7	2.6
G118	6	5.4	5	4.7	4.4	4.6	4.5	4.1	4	4.2	4.3	3.4	4	3.8	3.5	3.3	3.5	3.5	3	3.2	3.3	3.1	2.9	3	3.1	2.2	2.5	3	2.7	2.2	2.4	2.4	1.8	1.7	1.4	1.8	2	1.5	1.8	2.1	1.8	1.9	2.2	2.6	2.5	2.8	3.3	2.8	2.9
T119	6	5.7	5.6	5.1	4.7	5.1	5.1	4.7	4.2	4.4	4.2	3.6	3.6	3.9	3.5	3.3	3.3	3.3	3.3	3.1	3	3	2.7	2.7	2.7	2.4	2.3	2.6	2.5	2.1	2.4	2.2	1.9	1.8	1.6	1.6	1.8	1.6	1.8	2.1	2	2	2.2	2.5	2.2	2.5	2.8	2.9	2.8
R120	5	5	4.3	4	3.8	4.2	3.8	3.2	3.5	3.5	3	2.7	3.3	3.1	2.4	2.6	2.9	2.7	2.6	2.6	2.6	2.5	2.3	2.5	2.5	2.1	2.3	2.5	2.6	2.1	2.1	2	1.8	1.6	1.4	1.5	1.6	1.4	1.3	1.7	1.7	1.6	1.6	2.1	2	1.8	2.1	2.4	2.4
A121	5	4.3	3.9	3.4	3.3	3.5	3.2	2.8	2.8	3	2.6	2.3	2.5	2.5	2.4	2.2	2.3	2.4	2.1	2.1	2.3	2.1	2	2.1	2.1	1.9	2	2.1	2.1	2	2.1	2	1.6	1.5	1.4	1.5	1.4	1.5	1.3	1.5	1.5	1.3	1.6	1.7	1.6	1.6	1.9	2	1.9
K122	4.5	4.2	3.9	3.7	3.4	3.5	3.6	3	3	3.3	3	2.5	2.8	2.8	2.5	2.4	2.6	2.4	2.3	2.2	2.3	2	1.9	2.3	2	1.9	1.9	2.2	2.1	2	2	2	1.7	1.6	1.3	1.5	1.5	1.2	1.3	1.5	1.4	1.4	1.6	1.7	1.6	1.6	2	2	1.9
G123	4.9	4.9	4.4	4	3.7	4.1	4	3.2	3.5	3.8	3.1	2.9	3.2	3.2	2.7	2.6	2.9	2.8	2.8	2.5	2.6	2.4	2.3	2.4	2.5	2.1	2.2	2.3	2.4	2.2	2.3	2.2	1.9	1.7	1.4	1.6	1.6	1.4	1.3	1.7	1.6	1.5	1.7	2	1.6	1.8	2.2	2.4	2.2
I124	4.1	3.8	3.3	2.9	2.8	3.1	2.8	2.4	2.6	2.7	2.2	2.1	2.3	2.3	2	2.1	2.2	2	1.9	2	2	1.8	1.9	2.2	2.1	1.8	2.1	2.2	2.3	2.2	2.2	1.8	1.7	1.5	1.3	1.4	1.4	1.2	1.2	1.4	1.4	1.2	1.4	1.5	1.4	1.4	1.7	1.8	1.7
I125	3.8	3.5	3.3	2.6	2.4	2.9	2.7	2.2	2.3	2.6	2.2	2	2.1	2.2	1.9	1.9	2	2.1	1.7	1.8	2.1	1.7	1.6	1.9	1.9	1.7	1.8	2	2.1	1.9	2	1.8	1.6	1.5	1.3	1.3	1.4	1.1	1.1	1.3	1.3	1.2	1.3	1.4	1.3	1.3	1.4	1.6	1.5
A126	4.2	4	3.6	3.2	2.8	3.1	3.1	2.5	2.5	2.9	2.6	2.3	2.3	2.5	2.2	2	2.2	2.2	2	2.1	2.1	1.9	1.8	2.1	2.1	1.8	2	2.2	2.2	2.2	2.2	2	1.8	1.7	1.4	1.5	1.5	1.2	1.2	1.4	1.4	1.3	1.5	1.5	1.4	1.4	1.8	1.7	1.6
I127	4	3.9	3.6	3	3	3.3	3.2	2.6	2.8	3.1	2.5	2.3	2.6	2.7	2.2	2.1	2.4	2.3	2.2	2.1	2.3	2.1	1.8	2.2	2.3	1.8	2.1	2.3	2.3	2.2	2.3	2.1	1.8	1.8	1.5	1.6	1.6	1.4	1.3	1.5	1.5	1.3	1.4	1.7	1.4	1.4	1.8	1.9	1.7
C128	3.6	3.2	3	2.4	2.4	2.6	2.4	2	2.2	2.4	2.1	2	2.1	2.2	1.9	2	2.1	2.1	1.7	2	2.1	1.8	1.8	2.1	2.2	1.9	1.9	2.2	2.2	2.3	2.3	2	1.8	1.8	1.6	1.6	1.5	1.3	1.4	1.5	1.4	1.3	1.4	1.5	1.4	1.3	1.5	1.6	1.5
W129	3.3	3.2	2.9	2.5	2.5	2.7	2.5	2.2	2.3	2.5	2.1	2	2.2	2.2	1.8	1.9	2.1	2.2	1.6	1.9	2.2	1.7	1.7	2.2	2.2	1.7	2	2.3	2.2	2.3	2.2	2	1.8	1.8	1.6	1.6	1.6	1.3	1.3	1.4	1.4	1.2	1.4	1.4	1.3	1.2	1.4	1.5	1.4
V130	3.7	3.4	3.4	2.9	2.6	2.9	2.9	2.5	2.3	2.7	2.5	2.2	2.3	2.6	2.1	2	2.2	2.3	1.9	1.9	2.2	1.9	1.8	2	2.2	2	2	2.1	2.3	2.3	2.4	2.1	2	1.9	1.7	1.8	1.7	1.5	1.5	1.7	1.5	1.3	1.5	1.6	1.4	1.4	1.8	1.7	1.5
L131	3.7	3.5	3.1	2.7	2.7	2.9	2.7	2.4	2.5	2.8	2.3	2.2	2.5	2.5	2.1	2.1	2.4	2.2	2	2.2	2.5	2	2.1	2.4	2.4	2	2.2	2.5	2.5	2.5	2.6	2.3	2.1	1.9	1.8	1.8	1.8	1.7	1.5	1.7	1.6	1.4	1.5	1.7	1.5	1.4	1.6	1.8	1.6
S132	3.2	3	2.8	2.4	2.2	2.5	2.3	2.2	2.1	2.3	2	1.9	2.1	2.2	2	2	2.1	2.2	2	2	2.2	2.1	1.8	2.2	2.4	2	2.2	2.5	2.6	2.7	2.5	2.3	2.1	2.1	1.9	1.9	1.8	1.7	1.5	1.6	1.6	1.3	1.5	1.6	1.4	1.3	1.5	1.6	1.4
F133	3.6	3.2	2.8	2.6	2.4	2.6	2.5	2.2	2.2	2.5	2.1	2	2.1	2.3	1.9	2	2.2	2.2	1.8	2	2.3	2	1.8	2.3	2.3	2	2.3	2.5	2.5	2.6	2.5	2.2	2.1	2.1	1.8	1.8	1.8	1.7	1.6	1.7	1.6	1.4	1.5	1.6	1.4	1.3	1.5	1.6	1.5
A134	3.9	3.8	3.6	3.1	2.9	3.2	3	2.9	2.6	3	2.7	2.5	2.5	2.8	2.5	2.2	2.6	2.7	2.2	2.2	2.7	2.3	2.2	2.4	2.6	2.3	2.5	2.8	2.9	2.7	3.1	2.7	2.4	2.5	2.1	2.1	2.2	2	1.9	1.9	1.9	1.7	1.8	2.1	1.7	1.6	2	1.9	1.7
I135	3.7	3.3	3	2.7	2.7	2.7	2.6	2.7	2.6	2.7	2.6	2.6	2.5	2.7	2.4	2.4	2.6	2.6	2.3	2.5	2.8	2.3	2.4	2.8	2.8	2.5	2.7	2.9	3	2.9	3	2.7	2.6	2.5	2.3	2.3	2.1	2.2	2	2	2.1	1.8	1.8	2	1.9	1.6	1.8	2.1	1.8
G136	3.9	3.4	3.3	2.9	2.7	3	2.8	2.5	2.5	2.9	2.5	2.5	2.5	2.7	2.7	3	2.7	2.7	2.6	2.6	3	2.6	2.7	3	3.1	2.8	2.9	3.3	3.3	3.1	3.3	2.9	3	2.9	2.6	2.5	2.5	2.6	2.4	2.6	2.3	2.2	2	2.4	2.1	1.8	2	2.3	1.8
L137	3.9	3.4	3.1	2.8	2.6	2.7	2.7	2.5	2.4	2.7	2.4	2.3	2.3	2.6	2.3	2.4	2.6	2.6	2.2	2.4	2.8	2.4	2.5	2.7	2.8	2.6	2.8	3.2	3.1	3.1	3	2.8	2.7	2.6	2.4	2.2	2.2	2.1	2.1	2.1	2	1.9	1.8	2.1	1.9	1.6	1.9	2	1.7
T138	4	3.6	3.2	2.9	2.7	2.9	2.8	2.7	2.6	2.8	2.4	2.4	2.6	2.6	2.5	2.2	2.7	2.6	2.2	2.4	2.8	2.4	2.4	2.8	2.8	2.5	2.8	3.3	3.2	3.2	3.2	3	2.8	2.8	2.5	2.5	2.4	2.2	2.2	2.3	2.1	2	2	2.2	2	1.8	2.1	2.1	1.8
P139	3.6	3.2	3.1	2.9	2.5	2.8	2.6	2.8	2.4	2.7	2.4	2.4	2.5	2.6	2.6	2.3	2.7	2.7	2.4	2.5	2.9	2.5	2.5	2.9	3	2.6	3	3.2	3.3	3.4	3.5	2.9	2.9	3.2	2.6	2.5	2.5	2.5	2.4	2.3	2.3	2.3	2.1	2.3	2.1	1.9	2	2.1	1.9
M140	4.3	3.9	3.5	3.2	3	3.2	3.2	3.2	3	3.4	2.9	3	3.2	3.2	3.3	3	3.5	3.4	3	3.3	3.7	3.3	3.5	3.8	3.8	3.6	4	4.2	4.1	4.2	3.9	3.6	4	3.6	3.3	3	3.3	3.1	3.1	3	2.8	2.7	2.6	2.9	2.7	2.4	2.4	2.8	2.4
L141	5	4.4	3.9	3.6	3.4	3.7	3.4	3.1	3.1	3.5	3.3	3	3.2	3.6	3.5	3.2	3.5	3.8	3.3	3.2	3.7	3.3	3.9	3.7	3.9	3.7	4.3	4.2	4.5	4.4	4.5	4	4.4	3.9	3.6	3.9	3.6	3.4	3.4	3.3	3.1	3.2	2.8	3.1	3	2.6	2.8	2.9	2.4
G142	4.9	4.7	4.7	4.6	3.9	4.5	4.5	4	3.8	4.5	4.1	3.6	4	4.5	4.4	3.8	4.4	4.7	4.2	3.8	4.5	4	4.4	4.3	4.7	4	4.2	4.9	5.9	5.1	5.4	5	4	4.9	4.2	4.4	4.4	3.7	3.9	3.9	3.6	3.5	3.2	3.5	3	3.3	3.9	3.5	2.9
W143	4.5	4	3.4	3.1	3	3.4	3.2	3.1	3.2	3.4	3	2.9	3.4	3.4	3.3	3.1	3.7	3.5	3.1	3.3	3.8	3.3	3.5	3.8	3.9	3.7	3.9	4.3	4.2	4.4	4.2	4	3.6	3.9	3.6	3.5	3.4	3	3.2	3.2	3	2.9	2.6	3	2.6	2.8	2.8	2.8	2.7
N144	4.2	3.6	3.3	3.3	3.1	3.4	3.2	3.7	3	3.3	3.1	3.2	3.4	3.6	3.5	3.2	3.7	3.6	3.6	3.6	3.7	3.6	4	4	4.1	3.8	4.2	4	4.4	4.1	4.4	4.1	3.7	4.1	3.4	3.6	3.5	3.3	3	3.3	3.4	3.3	2.7	3.3	3.1	2.8	3	3.2	3
N145	4.2	4	3.5	3.1	3.2	3.4	3.2	3.4	3.2	3.3	3	3	3.3	3.3	3.2	3.2	3.6	3.4	3.5	3.4	3.7	3.3	3.8	3.9	4.1	4	4.2	4.4	4.6	4.7	4.7	4.2	4.2	4.3	3.8	3.7	3.7	3.1	3.1	3.1	3.2	2.9	2.7	3	2.8	2.7	2.8	2.8	2.8
C146	5.2	4.6	4	3.9	3.7	3.9	3.8	3.8	4.2	4	3.7	3.6	4	4	4	4	4.3	4.3	4.1	4.5	4.5	4.3	4.9	4.9	5	4.8	5.2	5.6	5.2	5.4	5.3	4.9	5.1	5.4	4.6	4.7	4.4	4.4	3.8	4.2	3.9	3.9	3.4	3.8	4.1	3.5	3.8	3.7	3.8
G147	7.2	6.7	6.5	5.8	5.2	6	6.1	5.5	5.5	5.9	6.2	5.3	5.7	6	6.6	6.4	5.9	6.4	6.5	5.6	6.4	5.8	6.1	6.5	7.5	6.5	6.2	6.8	7.3	7	7.8	7.3	6.7	7.4	6.8	7.2	7	5.8	5.9	5.3	5.5	5.6	4.8	5.2	4.9	4.6	5.4	5.3	4.7
G158	6.9	5.9	5.9	5.2	5.7	7.7	7.7	5.5	7.5	9.7	9	7.7	10.7	8.3	11.7	11.1	9.5	8.1	9.9	10.2	8	8.7	9.6	8.4	9.3	9.8	8.7	8.7	8.9	9.6	9.7	8.9	8.8	9.4	9.1	9.7	9.5	9.4	8.2	8.5	8.6	9.6	7.1	7.2	9.7	8.5	8.2	9.4	10.2
C159	5.5	5	4.7	4.7	3.8	4.9	4.8	4.4	5.2	5	4.8	4.6	5.1	4.9	5.4	5.9	5.6	5.2	5.8	5.9	5.7	5.5	6.9	5.7	6.2	6.2	6.3	6.9	6.2	6	6.6	6.1	6.3	6.2	5.7	5.8	5.7	5.7	5.2	5.8	5.5	4.9	4.7	5	5.5	4.3	4.6	5.3	5.4
G160	6.1	6.2	6.4	6	5.7	6.8	6.6	5.8	6.1	7	7.4	6.8	8.3	7.1	9.9	9.9	7.6	8	10	10.4	8.1	8.5	9.8	7.7	9.6	9.5	9	9.5	10.2	10.8	11.6	10.6	10.7	11.3	10.5	10.8	10.2	10	8.6	8.5	8.2	9.9	7.3	7.5	11.2	9.2	7.8	9.4	8.9
E161	8.5	7.2	8.1	8	8	6.9	8.2	9	8.7	8	8.7	8.6	8.4	8.4	9.8	11.2	8.3	9.6	9.1	9.8	9.6	9.4	9.8	9	10.2	10.2	9	10.7	9.9	10.9	10.8	10.2	10.3	10.4	10.6	10.3	10.9	9.6	8.1	9.7	9.4	9	7	7.9	9.5	7.5	7.8	9	8.8
G162	7.3	7.1	6.9	6.4	5.7	6.1	6.6	5.4	6.8	6.8	6.5	5.2	6.2	7.6	6.2	7	7.1	8.1	6.3	7.3	8.1	7.3	8.2	7.8	9	8	8.3	10	9.2	8.7	10.1	9.4	9.5	9.4	8.4	8.6	8.6	7.9	6.9	7.2	7.1	7.7	5.7	6.5	6.9	5.2	6.1	6.4	6.1
Q163	4.7	4.5	4	4.2	4.4	4.7	3.7	4.3	4.3	4.2	4.1	4.2	4.9	4.4	4.5	5	5.1	4.7	5	5.6	5.6	4.9	6.2	5.4	6.1	5.9	6.1	6.5	6.6	7.2	6.5	6	6.7	6.3	5.6	5.4	5.6	5.5	5	4.9	4.9	4.8	3.9	4.1	4.9	4.1	3.9	4.6	4.3
V164	4.1	3.7	3.2	3.1	3.2	3.1	2.9	3.2	3.3	3.1	3.2	3.3	3.4	3.4	3.6	3.5	3.8	4.2	3.8	4.3	4.3	4.3	4.7	4.6	5	4.9	5.2	5.4	5.3	5.4	5	5.4	5.4	4.9	4.9	5.2	4.7	4.6	4.1	4.3	4.2	3.7	3.5	3.8	3.6	3.3	3.6	3.5	3.5
A165	3.8	3.5	3.1	2.6	2.7	3	3	2.5	2.6	3	2.6	3	3	3	3.1	3	3.4	3.2	3.2	3.6	3.8	3.4	3.9	4.1	4.3	4	4.4	4.7	4.7	4.8	4.7	4.3	4.4	4.6	4.2	4.1	3.9	4	3.4	3.5	3.5	3.2	2.8	3.1	3.1	2.7	2.7	2.8	2.7
C166	3.5	2.8	2.6	2.1	2	2.6	2.3	2	2.3	2.4	2.3	2.3	2.6	2.6	2.6	2.8	2.9	2.8	2.7	3.1	3.2	3.2	3.2	3.7	3.8	3.6	3.8	4	4.3	4	4.2	3.8	3.8	4.2	3.8	3.6	3.3	3.3	2.8	3	3	2.9	2.6	2.8	2.8	2.4	2.4	2.5	2.2
L167	3.6	2.9	2.7	2.5	2.3	2.5	2.5	2.3	2.5	2.7	2.6	2.8	2.7	2.8	3.1	2.9	2.8	2.9	3	3.2	3.2	3.1	3.4	3.5	3.8	3.5	3.7	3.9	4.2	4.3	4.2	3.9	3.5	3.9	3.4	3.4	3.3	3.1	2.8	3	3	3	2.6	2.9	2.7	2.6	2.5	2.6	2.5
F168	3.2	2.6	2.4	2.4	2	2.4	2.2	2.4	2.3	2.8	2.4	2.6	2.5	2.6	3	2.6	2.9	3	2.8	3	3.4	3.1	2.9	3.6	3.8	3.4	3.6	4	4.1	4.1	3.9	3.7	3.8	3.7	3.5	3.4	3.4	3.4	2.9	3.1	3	2.9	2.7	2.8	2.6	2.4	2.5	2.7	2.3
E169	4	3.5	3.2	2.7	2.8	3.1	2.9	2.6	2.9	2.9	3.1	3.2	2.9	3	3.5	3.1	3.2	3.3	3.4	3.4	3.6	3.3	3.5	3.6	4.1	4.1	3.8	4.4	4.8	4.6	4.9	4.2	3.9	4.4	4	3.3	3.6	3.5	3.3	3.4	3.3	3.5	2.6	3.1	3	3	2.6	2.8	2.8
D170	3.9	3.3	2.9	2.4	2.4	2.8	2.5	2.7	2.7	2.7	2.6	2.7	2.8	2.9	3	3	3.3	3.3	3.3	3.3	3.6	3.7	3.9	3.9	3.9	4.1	4.1	4.2	4.5	4.5	4.5	4.2	4.3	4.2	4	3.9	3.7	3.5	3.5	3.1	3.4	3.3	2.8	3	3.1	2.8	2.5	2.8	2.7
V171	3.4	3	2.7	2.6	2.4	2.6	2.5	2.5	2.5	2.7	2.5	2.6	2.6	2.9	2.7	2.5	3	3.1	2.8	2.9	3.3	3.1	3	3.3	3.7	3.5	3.5	3.8	4.1	3.8	4.1	3.6	3.7	3.8	3.2	3.2	3.2	2.8	2.7	3	2.8	2.6	2.4	2.7	2.5	2.4	2.3	2.5	2.3
V172	3.7	2.8	2.6	2.4	2.4	2.5	2.5	2.3	2.3	2.5	2.6	2.8	2.5	2.6	2.6	2.4	2.8	2.9	2.6	2.7	3.2	2.8	2.8	3.3	3.6	3.2	3.4	3.8	3.8	3.7	3.6	3.4	3.4	3.5	3.2	3.1	3.2	2.8	2.8	3	2.9	2.8	2.4	2.7	2.4	2.3	2.3	2.3	2.2
P173	3.7	3.5	3.1	2.7	2.8	3.1	2.8	2.8	2.7	3.1	2.8	2.7	3	3.1	3	2.9	3.2	3.3	3	3.1	3.4	3.2	3.4	3.5	3.7	3.5	3.6	4	4.2	4.1	4.1	3.6	3.5	4	3.2	3.3	3.2	3	3.1	3.1	3	3.1	2.6	3	2.5	2.6	2.5	2.8	2.5
M174	3.9	3.5	3.4	2.9	2.7	3.2	3	2.8	2.7	3.1	2.9	2.7	3	2.9	3.1	2.7	3	3.2	2.9	3.2	3.3	3	3.2	3.4	3.5	3.3	3.5	3.9	4.1	4	3.8	3.7	3.4	3.5	3	3	3	2.9	2.8	2.8	2.7	2.8	2.5	2.6	2.5	2.6	2.4	2.5	2.4
N175	3.8	3.6	3.1	3	2.8	3.1	2.8	2.9	3	3.1	2.8	2.9	3.3	3.2	3	3.2	3.5	3.4	3.2	3.5	3.7	3.4	3.6	3.8	3.9	3.8	3.8	4.2	4.5	4.2	4.1	3.9	3.8	3.7	3.3	3.3	3.5	3.1	2.8	3	3.1	2.9	2.4	2.9	2.7	2.5	2.3	2.9	2.6
Y176	3.4	3.1	2.7	2.5	2.4	2.6	2.4	2.3	2.3	2.4	2.2	2.2	2.5	2.5	2.3	2.3	2.7	2.5	2.3	2.5	2.8	2.3	2.5	3	3	2.7	3	3.2	3.2	3.3	3.2	3	3	2.9	2.4	2.4	2.4	2.3	2.3	2.2	2.3	2.3	2	2.1	2.1	1.8	1.9	2.2	1.9
M177	3.3	3.1	2.8	2.3	2.6	2.6	2.4	2.7	2.4	2.6	2.6	2.5	2.6	2.5	2.5	2.4	2.8	2.6	2.6	2.7	3	2.6	2.6	3.1	3	2.8	3	3.4	3.4	3.2	3.1	3	2.9	3	2.5	2.5	2.6	2.4	2.4	2.3	2.3	2.5	2.2	2.3	2.1	2.1	2	2.3	2.1
V178	3.3	3	2.6	2.4	2.3	2.5	2.3	2.3	2.3	2.4	2.2	2.3	2.5	2.4	2.5	2.4	2.7	2.4	2.5	2.8	2.8	2.6	2.8	2.9	3.1	3	3	3.4	3.4	3.6	3.3	3.1	2.9	3.1	2.7	2.6	2.6	2.5	2.4	2.5	2.5	2.4	2.2	2.3	2.3	2.1	2	2.4	2.1
Y179	3.6	3.4	2.9	2.7	2.6	2.9	2.6	2.5	2.8	2.8	2.6	2.5	3	2.9	2.7	2.7	3.1	3	2.6	3	3.2	3	2.9	3.3	3.1	3.1	3.1	3.5	3.6	3.6	3.5	3.3	3	3.1	2.6	2.8	2.8	2.5	2.4	2.6	2.6	2.4	2.3	2.6	2.3	2.2	2.2	2.6	2.3
F180	3.7	3.5	3.1	2.7	2.6	3	2.7	2.6	2.6	2.8	2.4	2.3	2.6	2.7	2.4	2.3	2.7	2.8	2.2	2.5	2.9	2.4	2.4	2.9	2.8	2.5	2.9	3.1	3.1	3.1	3	2.8	2.8	2.7	2.3	2.4	2.4	2.2	2.3	2.2	2.2	2.1	2.1	2.2	2	1.9	1.9	2.2	2.1
N181	3.2	3.3	2.7	2.4	2.6	2.7	2.3	2.2	2.4	2.5	2.4	2.3	2.6	2.4	2.2	2.3	2.6	2.5	2.4	2.5	2.8	2.4	2.5	2.9	2.8	2.5	2.7	3.2	3.3	3.1	2.9	2.4	2.6	2.7	2.4	2.3	2.3	2.3	2.2	2.1	2.2	2.1	1.9	2.1	2.1	1.8	1.8	2.3	1.9
F182	3.5	3.3	2.9	2.6	2.5	2.7	2.5	2.7	2.5	2.5	2.6	2.3	2.5	2.4	2.6	2.3	2.7	2.5	2.5	2.6	2.9	2.5	2.5	3.1	2.9	2.7	3	3.4	3.3	3.4	3	2.7	2.9	2.9	2.6	2.3	2.5	2.5	2.3	2.1	2.3	2.3	1.9	2.1	2.1	2	1.9	2.2	2.2
F183	3.7	3.5	2.7	2.7	2.6	2.9	2.4	2.6	2.7	2.7	2.5	2.5	2.8	2.7	2.6	2.6	3	2.9	2.6	3	3.1	2.8	3	3.4	3.1	3.1	3.3	3.6	3.3	3.5	3.2	3.1	2.9	3	2.6	2.4	2.8	2.7	2.5	2.5	2.6	2.3	2.3	2.4	2.4	2.2	2.1	2.5	2.4
A184	4	4	3.4	3	3.1	3.4	3	3	3.1	3.2	2.9	2.8	3.1	3.1	2.9	2.8	3.2	3.1	2.7	2.8	3.2	2.6	2.7	3.3	3.3	2.8	3.1	3.5	3.4	3.4	3.2	3.1	3	2.8	2.4	2.4	2.7	2.3	2.2	2.3	2.4	2.3	2	2.5	2.2	2.2	2.1	2.5	2.3
C185	4.2	3.7	3.3	3.1	3	3.1	2.9	3.1	2.9	2.9	2.8	2.7	2.7	2.7	2.7	2.6	2.7	2.7	2.7	2.6	2.9	2.6	2.6	3	2.9	2.7	2.9	3.3	3.1	3.3	3	2.6	2.7	2.5	2.6	2.4	2.3	2.6	2.3	2.1	2.3	2.3	2	2.1	2.3	2	1.9	2.4	2.3
V186	3.8	3.9	3.3	2.9	3	3.2	2.8	2.8	2.8	3	2.7	2.7	2.9	2.9	2.5	2.6	3	2.8	2.7	2.8	3.1	2.6	2.7	3.2	3	3	3	3.4	3.3	3.1	3	2.8	2.7	2.8	2.7	2.4	2.4	2.4	2.4	2.2	2.4	2.2	2	2.2	2.4	2	1.9	2.4	2.3
L187	4.1	3.9	3.2	2.8	2.9	3.2	2.7	2.7	2.8	2.9	2.9	2.7	2.9	2.8	2.9	2.7	3	2.9	2.9	2.9	3.1	2.9	2.9	3.2	3.2	3.1	3.2	3.7	3.6	3.5	3.4	3.2	3.1	2.9	2.7	2.5	2.7	2.6	2.4	2.4	2.5	2.5	2.2	2.5	2.4	2.2	2.3	2.6	2.5
V188	4	3.9	3.4	3.1	3.2	3.5	3.1	3	3.3	3.4	3	3	3.3	3.2	2.9	2.9	3.4	3.3	2.8	3.1	3.4	2.9	2.9	3.5	3.3	2.9	3.2	3.6	3.5	3.3	3.2	3.1	2.9	2.6	2.4	2.5	2.6	2.4	2.5	2.5	2.5	2.5	2.3	2.5	2.5	2.3	2.4	2.7	2.6
P189	4.3	3.9	3.5	3.2	3.2	3.3	3	2.8	3	3	2.8	2.6	2.9	2.6	2.8	2.7	2.9	2.8	2.5	2.9	3.1	2.8	2.7	3.4	2.8	3	3.2	3.5	3.2	3.4	3	2.8	2.9	2.7	2.5	2.1	2.4	2.6	2.3	2.2	2.6	2.1	2.2	2.3	2.4	2.1	2	2.7	2.7
L190	4.8	4.4	4.1	3.7	3.9	3.6	3.7	3.8	3.6	3.7	3.7	3.1	3.5	3.3	3.1	3	3.4	3.5	3	3.2	3.5	3	3.3	3.5	3.4	3.5	3.3	3.7	3.7	3.5	3.4	3.3	3.2	3.1	2.8	2.4	2.6	2.7	2.5	2.5	2.7	2.8	2.7	2.6	2.9	2.4	2.3	2.9	3.1
L191	4	4	3.3	3.1	3.2	3.3	3	2.8	3.1	3.2	2.9	2.8	3.1	3.1	2.8	2.8	3.2	3.1	2.9	3.1	3.3	3.1	3	3.4	3.3	3.2	3.3	3.8	3.7	3.6	3.4	3.2	3	2.9	2.5	2.4	2.6	2.5	2.5	2.5	2.6	2.6	2.4	2.6	2.5	2.3	2.4	2.8	2.6
L192	4.4	4.2	3.7	3.4	3.5	3.7	3.4	3.1	3.5	3.5	3	3.1	3.3	3.2	2.9	3	3.3	3	2.8	3	3.4	3	3	3.4	3.2	3.2	3.1	3.5	3.4	3.1	2.9	3	2.9	2.7	2.4	2.1	2.5	2.4	2.5	2.2	2.7	2.4	2.2	2.5	2.6	2.3	2.3	2.7	2.5
M193	4.8	4.4	4	3.9	4.1	3.9	3.8	3.5	4	3.9	3.4	3.4	3.9	3.4	3.4	3.4	3.8	3.2	3.2	3.6	3.9	3.1	3.3	3.9	3.3	3.3	3.4	3.9	3.6	3.7	3.2	3.3	3	3.1	2.5	2.5	2.8	2.8	2.5	2.2	2.7	2.6	2.3	2.6	2.9	2.6	2.4	3.2	3.4
M194	4.9	4.7	4.4	4	4	4	3.9	3.8	3.8	4	3.5	3.3	3.7	3.4	3	3.2	3.4	3.3	3.1	3.5	3.6	3.2	3.3	3.5	3.6	3.4	3.6	4	4.1	4.1	3.8	3.3	3.4	3.3	2.7	2.6	2.8	2.7	2.6	2.4	2.6	3.2	2.7	2.6	2.6	2.7	2.5	2.9	2.9
G195	4.9	4.7	3.9	3.6	3.8	3.9	3.7	3.5	4	3.9	3.3	3.3	4	3.7	3.1	3.6	4.1	3.6	3.6	3.9	3.9	3.7	3.6	4	3.8	3.7	3.9	4.2	4.1	3.6	3.5	3.4	3.3	3.2	2.6	2.9	3.1	2.8	3	2.6	3	3.2	2.5	2.9	3.3	3	2.8	3.5	3.3
V196	4.5	4.5	3.8	3.7	3.7	3.7	3.6	3.6	3.7	3.5	3.4	3.3	3.5	3.4	3	3.2	3.4	3.3	3.2	3.4	3.4	3.6	3	3.7	3.2	3.5	3.4	3.5	3.4	3.2	3	3	2.8	2.8	2.5	2.4	2.7	2.8	2.6	2.4	3	2.7	2.6	2.9	2.9	2.8	2.7	3.1	3.1
Y197	5.4	4.9	4.4	4.2	4.3	4.1	4	3.8	4	4	3.4	3.6	4	3.8	3.2	3.7	4	3.5	2.9	3.6	3.8	3.2	3	4.1	3.6	3.3	3.5	3.6	3.6	3.5	3.3	3.1	3	2.6	2.5	2.4	2.4	2.5	2.3	2.5	2.7	2.6	2.6	2.7	2.8	2.5	2.8	3.3	3.1
L198	5.1	4.8	4	3.8	3.8	3.9	3.7	3.4	3.9	3.6	3.4	3.1	3.7	3.3	3	3.2	3.5	3.3	3.2	3.4	3.4	3.3	3.3	3.5	3.6	3.5	3.4	4	3.9	3.7	3.5	3.3	3.1	3.1	2.8	2.6	2.6	2.6	2.6	2.7	2.7	2.7	2.4	2.7	2.9	2.7	2.7	3	2.8
R199	5.5	5.5	4.5	4.4	4.3	4.5	4.2	4	4.3	4.1	3.9	3.9	4.1	3.9	3.4	4	3.9	4	3.8	3.8	4	3.8	3.8	4	3.9	3.9	3.7	4	4.3	3.4	3.5	3.4	3.4	3.1	2.6	2.6	3.2	3	2.6	3.2	3.2	3.2	2.5	3.1	3.4	2.8	3.2	3.4	3.3
I200	5.6	5.3	4.7	4.5	4.7	4.6	4.6	4.3	4.8	4.6	4.2	4.7	4.7	4.3	3.8	4.4	4.7	3.9	3.8	4.6	4.2	3.9	4.2	5.1	4.2	4.3	4.5	4.6	4.4	4.1	3.6	3.7	3.8	3.4	3.2	2.9	2.9	3.4	3.3	2.9	3.6	4.2	2.8	3.6	4	3.8	3	4.3	4.4
F201	6.3	5.5	5.3	4.7	4.5	4.4	4.6	4.6	4.3	4.6	4.1	4	4.1	4.1	3.5	3.8	4.1	3.8	3.2	3.8	3.7	3.5	3.4	3.9	3.6	3.9	3.8	3.9	3.9	3.9	3.7	3.3	3.3	3.4	3	2.7	2.8	2.9	3	2.7	2.9	2.9	2.8	3	3.1	3	2.8	3.3	3.3
L202	5.8	5.6	4.7	4.6	4.8	4.6	4.3	4.3	4.7	4.3	4.2	4	4.2	3.9	3.7	4.1	4.1	4	3.8	4.2	4.1	4.1	4	4.3	4	4.4	4.1	4.8	4.7	4.3	4	3.7	3.8	3.9	3.3	3	3.2	3.2	3.1	3.1	3.5	3.2	2.7	3.1	3.5	2.9	3.2	3.6	3.4
A203	6.8	6.2	6	5.5	5.3	5.4	5.2	4.5	5	4.8	4.7	4.8	5	5	4.7	4.7	4.9	4.7	4.1	4.9	4.7	5	4.2	5	4.5	4.6	4.6	4.4	4.6	4	3.9	3.7	3.6	4.3	3.5	3	3.9	3.7	3.4	4	3.9	3.8	3.2	3.9	4.3	4	3.6	4.2	4.3
A204	7.9	7.6	7.7	6.5	7.2	6.8	7.5	5.9	7.3	6.7	7.3	6.2	7	6.9	6.1	6.3	6.6	6.1	5.6	6	6.4	6.5	5.5	6.6	5.9	6	6.1	6.4	5.2	5.2	4.6	5.5	4.5	4.8	4.2	4	4.8	4.4	4.4	4.2	4.8	5.2	5	5.3	6.2	6.1	5.2	5.5	5.6
R205	7.7	7.5	6.4	6.1	6.3	6.3	5.8	5.7	6.2	5.3	6	5.3	5.5	5.2	5.2	5.2	4.8	4.9	5.3	5	4.6	5.5	4.5	5.1	4.8	5.4	4.8	5.3	5.1	5.3	4.3	4.3	4.5	4.9	4.3	4	4	4	4	4.2	4.1	4.5	3.6	4	4.5	3.9	4.6	4.4	4.5
E219	19.3	19.9	18.6	18.9	18.4	19.3	18	19.4	19.1	17.6	18.5	17.5	18.3	19.4	18.1	16.3	16.8	18.6	17.8	16.4	15.5	15.2	16.9	15.5	11.8	15.9	13.4	13.7	12.1	13.2	10.8	11.3	13.5	12.5	14.6	12.1	12.6	16.5	17.2	14.8	15.1	20	16.9	14.6	17	17.4	18.5	17.8	17.6
R220	14.8	14.1	13.7	14.7	12.8	13.9	14.3	14.3	13.6	13.9	13.4	11.6	13.7	15.6	14.4	11.3	12	14.5	13.6	11.5	12.4	12.1	13.8	13.4	8.8	10.1	11.3	10.3	7.9	7.2	7.4	7.7	7.9	8	7.4	6.7	7.3	11	12.3	11	11.6	14.8	12.5	10.8	13.3	13	15.7	13.5	10.5
A221	11.4	11.9	10.7	13	11.8	10.5	10.8	12.4	11	10.5	9.9	11.4	10.9	10.7	10.3	10.2	11	11.7	11	10.5	11.1	9	10.7	10.3	9.6	9.5	9	9.8	8.4	7.5	7.9	7	7.7	7.8	8.2	7.3	8.7	9.7	9.6	9.5	11.8	11.7	9.6	11.2	11.4	10.1	12.5	12.7	10.3
R222	11.1	10.5	9.3	10.4	9.7	9.1	8.6	9.5	9.1	8.2	8.4	8.6	7.9	8.3	7.9	7.5	7.3	8.2	8.6	7.6	7.9	8.2	8.1	7.9	7.2	8	7.4	7.7	7	6.9	6.3	5.8	7.1	6.6	7.1	6	6.6	7.3	7.3	5.9	7.5	9.5	6.6	7.1	8.2	7.4	9.4	7.9	7.4
S223	10.8	11.8	10.7	10.9	9.7	10.3	10.6	9.8	9.7	10.5	9.8	7.9	9.1	10.5	9.5	7.7	9.2	8.6	9.8	7.5	7.6	6.4	8.9	7.8	6.5	7	7.3	6.7	6.6	6.2	5.9	7.1	5.8	6	6.6	5.1	7.6	7.7	7	5.3	6.6	10	6.4	5.9	8.2	9.6	8.9	7.8	7.4
T224	8.7	8.5	8.5	8.7	7.9	8.4	7.8	7.6	7.8	7.6	7.3	6.5	6.8	8.6	7.9	6.2	7.5	9	7.5	6.5	7.2	7	6.9	7	7.8	7.6	6.4	6.4	6.5	6.3	5.2	5.3	6.5	4.3	4.8	4	5.1	6.3	5.6	5.4	6.6	7	6.6	6.8	6.8	7.1	9.4	6	6.3
L225	9	8.2	8	7.8	7.6	7.8	7.1	7.1	8.2	6.7	6.2	6.9	6.8	6.5	6.6	6.4	6.3	6.9	7	6.5	7.3	6.2	6	6.7	6.6	6.1	5.8	6.7	6.6	5.1	5.1	5.1	4.9	5.1	5.3	5	8.3	6.1	5.6	5.9	6.3	7	4.8	6.4	6.5	5.6	7	6.5	6.3
Q226	8	7.6	7.3	6.8	7.1	5.9	6.6	6.1	6.2	6	5.7	5.7	5.2	5.7	5.5	5.4	5	5.1	6	5.3	5.2	5.4	5.8	5.5	6	6.1	5.2	5.5	6	5.7	5.8	5.2	4.7	5.8	6.1	4.5	6.1	5.2	5.3	5.9	4.9	6.9	5.2	4.7	5.6	5.5	6	4.7	5.3
K227	9	8.2	7.4	7.3	7	6.3	7.2	6.2	5.6	6.1	6.7	5.4	5.8	6.2	6	5.3	5.5	6.5	5.4	5.5	5.7	5.5	5.3	5.4	5.8	5.3	4.7	5.8	5.2	5.4	4.4	4.8	4.5	3.8	4.6	3.6	4.2	4.8	4.2	4.4	4.6	5.1	4.4	5.3	5.2	5.3	5.5	5.3	4.8
E228	8.1	8.2	7.2	6.8	6.9	6.7	6.6	5.9	6.2	6.2	5.7	6	6.8	6.7	7	6.1	7.8	7.1	6.7	7.8	6.2	6	6	6.5	6.7	6.7	5.5	5.7	5.8	5.3	5.4	5.9	5.4	5.3	5.5	4.6	5	6.4	5.2	5	6.4	6.6	4.3	7.1	6.6	5.8	6.5	7	7
V229	7.7	7.1	6.2	5.5	5.9	5.4	5.2	4.9	5.5	5.1	4.8	5	5	5.5	5.5	5.1	5.2	5.5	6.1	5.8	5.4	6.2	4.9	5.7	6.4	6.2	5	5.3	6.1	4.5	4.6	4.8	4.1	5.8	5.9	4.9	5.7	4.8	5.2	5.5	5.3	5.1	4.2	5.1	5.7	4.8	5	5.4	5
H230	7.5	6.7	6	5.4	5.1	5.1	5.2	4.7	4.4	5.1	4.4	4.4	4.3	5.4	4.4	4.5	4.8	4.8	3.8	5.1	4.6	5	4	4.8	5.3	4.9	4.8	4.6	4.7	4.5	5	4.9	4.2	4.5	5.5	4.1	4.1	4.3	4.9	4.2	4.1	4.2	4	4.4	4.5	4.1	4.2	4.5	4.4
A231	7.9	7	6.1	6.7	5.5	5.3	5.9	5.3	4.4	5.6	5.9	4.8	4.9	5.7	6.2	4.9	5.2	6	5.1	5.5	5.8	5	5.6	5.5	5.2	5.1	5.4	6	4.6	5.6	3.7	4.3	4.4	3.7	4	4	3.9	4.7	4.5	3.5	4.9	4.8	3.4	4.9	5.2	5.8	4.7	6.2	5.4
A232	6.8	6.1	5.1	5.1	5.4	4.4	4.3	4.2	4.8	4.5	4.6	4.6	4.6	4.5	5.3	4.5	4.7	4.7	4.9	4.5	4.7	5.6	4.6	5	5.3	5.5	4.6	4.2	4.9	4.3	3.8	4.8	4.3	3.8	4.7	4.4	3.4	4.9	4	3.2	4.6	4.9	3.4	4.7	4.3	4.7	4.1	4.4	4.5
K233	6.1	5.7	4.9	4.7	4.9	4.4	4.3	4.1	4.2	4.2	4.3	4	4	4.1	4	4.1	3.8	4.3	4.2	4.4	4.4	5.5	4.4	4.5	5.2	5.4	4.1	4.4	5.2	4.4	4.2	5.2	4.4	4.6	3.9	3.9	4.9	4.2	4.6	3.9	4.9	4.6	4	3.7	4.1	3.9	3.5	4.1	4.3
S234	6.2	5.6	5.2	4.9	4.6	4.5	4.4	3.8	4	4.1	4.3	3.6	4.1	5.2	4.5	4.2	4.7	4.2	3.8	5.1	5	3.7	4.5	4.9	4.5	4.4	5	5.3	4.5	4.8	4.1	4.7	4.4	3.9	3.8	3.7	3.9	3.4	3.9	3.4	3.6	4.1	3.1	3.4	4.1	4.5	3.2	4.2	4.4
L235	6.5	6.1	6	5.6	5.5	5.7	4.7	5.2	5.5	5.1	5.6	4.9	5.3	5.8	6.1	5.3	6.2	6.2	5.1	5.7	6.4	5.8	5.5	6.1	4.7	4.8	5.6	5.6	5.7	5.3	4.3	5.4	5.8	3.8	3.7	4.6	4.4	4.2	4.3	4.3	4.6	5.6	4.5	4.4	5.2	4	4.3	6.6	5.9
A236	5.7	5.2	4.5	4.3	4.9	4.2	4	4.2	4.3	3.8	4.6	4	3.8	4.1	4.3	4.1	3.8	4.8	4.6	4	4.7	5.3	4.6	4	5.5	5.6	4.1	3.9	4.5	3.8	4.2	4.6	4.1	4	4.4	3.3	3.7	4.6	4.3	3.6	4.2	5.1	4.7	4.2	4.8	3.9	3.4	4.4	4.4
I237	4.5	4	3.9	3.3	3.6	3.4	3.5	3	3.2	3.4	3.5	3.2	3.4	3.5	4.2	3.7	3.7	3.7	4	4.5	4.1	5.3	4.8	4.3	4.3	5.2	4.6	4.1	4	3.8	3.7	4.4	3.9	3.7	3.5	3.3	3.9	3.9	4	3.3	3.6	4.3	3.2	3.2	4.2	3.6	2.9	3.8	4.1
Y238	4.9	4.4	4.4	4.1	4.2	4.2	4.2	4	4.6	4	4.6	4.4	4.5	4.1	4.6	4.7	5	5	3.9	5.6	4.9	3.7	4.3	5.7	4.7	4.6	5.9	5.4	6	5.1	4.6	4.9	4.8	3.7	4	3.4	3.3	3.8	3.7	3.5	3.6	4.4	4.4	3.3	3.9	4.5	2.7	4.1	4.7
L239	4.8	4.3	3.6	3.5	3.8	3.5	3.4	3.5	3.5	3.1	3.4	3.2	3.2	3.4	3.4	3.7	3.4	3.6	3.3	4	4.2	3.7	4.2	4.1	4.3	4.3	3.9	3.7	4.1	3.8	4	4.1	4.2	3.5	3.4	2.9	2.8	3.6	3.5	3	3.3	3.6	3.4	2.9	3.5	2.8	3.2	4	4
G240	4.2	3.9	3.3	3.4	3.5	3.2	3.4	3.1	3.3	3	3.1	3.3	3.2	3.4	3.4	3.3	3.4	3.4	4	3.9	4.3	4	4.5	4.1	4.7	4.5	4	3.9	4.2	3.6	4	4.2	3.6	4.2	3.8	3.1	3.7	4.3	3.3	3	3.7	3.5	3.7	3.3	4.3	3.5	3.4	4.2	4.7
L241	3.5	3.2	3.1	2.8	2.8	2.8	2.5	2.5	2.7	2.6	2.5	2.5	2.7	2.5	2.4	2.6	2.9	2.8	2.8	3.3	3.4	3	3.5	3.8	3.7	3.7	3.6	3.7	3.8	3.7	3.4	3.7	3.5	3.5	3.4	2.8	3	3.2	2.8	2.7	2.9	3	2.6	2.6	2.8	2.3	2.2	2.9	2.8
F242	3.8	3.4	2.9	2.9	2.7	2.6	2.5	2.5	2.5	2.4	2.3	2.4	2.6	2.5	2.6	2.6	3	3	2.7	3.6	3.6	3.1	3.2	4.4	3.9	4	3.9	3.8	3.8	3.9	3.4	4.1	3.8	3.6	3.5	2.7	2.9	3.4	3	2.8	2.6	3.3	3.1	2.5	2.5	2.4	2.4	2.5	2.6
L243	4.1	3.5	3.1	3.3	3.3	3	3	3.1	2.9	2.9	2.8	3.1	2.8	3	3	3	3	3.3	3.2	3.2	3.2	3.3	3.4	3.6	3.5	3.8	3.3	3.5	3.7	3.6	3.6	3.9	3.3	3.5	3.4	3.1	3.4	3.2	3.1	2.6	3.2	3.2	2.8	2.8	3.4	2.7	2.8	3.4	3.7
L244	3.5	3	2.8	2.3	2.6	2.6	2.3	2.4	2.6	2.4	2.2	2.5	2.8	2.5	2.4	2.8	2.9	2.6	2.7	3.1	3.2	2.9	3.4	3.6	3.6	3.8	3.7	3.7	3.8	3.7	3.6	3.7	3.5	3.4	3.3	3.2	3	3.1	3	2.8	2.8	3.4	2.5	2.6	3.1	2.6	2.2	2.9	3.2
C245	3.1	2.8	2.4	2.2	2.2	2.4	1.9	1.9	2	2.1	1.7	1.9	2.1	2.1	1.8	2.2	2.5	2.3	2.4	3.3	2.8	2.5	2.9	3.2	3.4	3.5	3.4	3.5	3.6	3.5	3.2	3.1	3.5	3.2	3.2	2.9	2.8	2.9	2.5	2.4	2.7	2.6	2.1	2.2	2.5	2	1.8	2.1	2.2
W246	3.4	3	2.6	2.3	2.5	2.5	2.2	2.1	2.3	2.3	1.9	2.1	2.4	2.2	2	2.4	2.6	2.6	2.2	2.9	2.8	2.5	3.1	3.2	3.1	3.3	3.3	3.4	3.3	3.6	3.4	3.4	3.3	3.1	3.5	3.1	2.7	3	2.5	2.3	2.9	2.5	2.3	2.3	2.4	2.1	2	2.3	2.3
L247	3.8	3.4	3.1	2.8	2.8	2.7	2.8	2.6	2.7	2.8	2.4	2.9	2.7	2.7	2.3	2.6	2.8	2.9	2.7	3	3	2.8	3	3.2	3.5	3.4	3.4	3.7	3.7	4	3.6	3.6	3.4	3.5	3.5	3.3	3.1	3.2	3.3	2.9	2.8	3.1	2.6	2.8	2.8	2.4	2.3	2.7	3.1
P248	3.2	2.9	2.5	2.1	2.3	2.4	1.9	1.9	2.3	2.2	1.8	2.1	2.3	2.1	2	2.2	2.4	2.2	2.4	2.7	2.6	2.4	2.7	3	3	2.9	3.2	3.2	3.1	3.7	3.3	3	3.1	3	2.9	2.6	2.7	2.8	2.7	2.4	2.6	2.5	2.3	2.2	2.4	2.1	1.9	2.3	2.7
L249	3.2	2.8	2.2	2.3	2.1	2.2	1.9	2.1	2.1	2.1	2.4	2	2.6	2.3	2.2	2.4	2.4	2.3	2.4	2.6	2.7	2.7	2.8	3	3	3	3	3.3	3.3	3.2	3.2	2.9	3.1	3.1	3	2.8	2.7	2.7	2.7	2.4	2.6	2.5	2.1	2.4	2.5	2.1	1.9	2.3	2.1
H250	3	2.7	2.2	2	2.1	2.1	1.9	1.9	2	2	1.9	2	2.1	2	1.9	2.1	2.3	2.4	2.2	2.4	2.5	2.5	2.6	2.8	2.9	2.9	3	3.1	3.3	3.2	3.1	2.9	3.2	3	3	2.8	2.8	2.9	2.7	2.4	2.6	2.5	2.1	2.3	2.4	2	1.9	2.3	2.5
I251	3.2	2.9	2.5	2.3	2.4	2.4	2.2	2.1	2.3	2.3	2	2.2	2.4	2.2	2.1	2.4	2.6	2.3	2.3	2.7	2.7	2.5	2.7	3	3.1	3	3.1	3.4	3.4	3.7	3.3	3.2	3.1	3	2.9	2.7	2.6	2.7	2.7	2.5	2.6	2.6	2.2	2.3	2.4	2.2	2	2.4	2.3
I252	3.2	2.9	2.5	2.1	2.3	2.5	2.1	1.9	2.2	2.3	2.1	2.3	2.4	2.3	2.6	2.4	2.7	2.4	2.3	2.7	2.7	2.5	2.8	3.1	3	3	3.2	3.4	3.3	3.5	3.2	3	3.1	3	2.8	2.7	2.6	2.7	2.5	2.4	2.5	2.5	2.1	2.3	2.4	2.2	2	2.3	2.1
N253	3.1	2.6	2.2	2	2.2	2.2	2	2	2.1	2.1	2.1	2.2	2.3	2.2	2.3	2.3	2.6	2.5	2.4	2.6	2.7	2.6	2.8	2.8	2.9	2.9	3	3.1	3.3	3.3	3.2	2.8	3.1	3	2.8	2.6	2.7	2.7	2.5	2.6	2.7	2.6	2.2	2.4	2.5	2.1	2	2.4	2.5
C254	3.3	2.9	2.4	2.2	2.2	2.4	2.1	2.2	2.3	2.4	2.2	2.1	2.4	2.3	2.3	2.3	2.7	2.6	2.3	2.7	2.7	2.7	2.6	3	3.1	3.3	3.2	3.6	3.6	3.7	3.5	3.3	3.3	3.3	3.1	2.9	2.8	2.7	2.5	2.7	2.6	2.5	2.3	2.4	2.4	2.2	2	2.4	2.3
F255	3.4	3.2	2.8	2.6	2.6	2.8	2.4	2.3	3	2.7	2.5	2.7	3	2.9	2.8	2.9	3.3	3.1	2.7	3.3	3.4	3.1	3.2	3.7	3.5	3.6	4	4.2	4.3	4.6	4.2	3.8	3.9	3.7	3.4	3.2	3.1	3	3	2.8	3.1	2.9	2.4	2.8	2.8	2.5	2.3	2.9	2.8
T256	3.8	3.2	2.9	2.9	2.9	2.9	2.8	3	2.8	2.8	3.1	2.8	2.9	3	3.1	3.1	3.2	3.1	3.2	3.4	3.3	3.2	3.5	3.7	3.7	3.7	3.9	4.2	4.5	4.4	4.3	3.8	4.1	3.8	3.6	3.2	3.3	3.4	3	2.8	3.3	3	2.5	3	3	2.8	2.6	3	2.8
F257	3.5	3.3	2.7	2.8	2.4	2.7	2.5	2.8	2.5	2.6	2.7	2.4	2.7	2.7	2.8	2.7	3	3	2.8	3	3.2	2.9	3.4	3.5	3.6	3.6	3.9	4.1	4.1	4.3	4.2	3.8	4	3.7	3.7	3.3	3.2	3.3	3	2.7	3.1	2.9	2.7	2.7	2.7	2.8	2.4	2.8	2.7
F258	4.2	4	3.3	3	2.9	3.2	2.9	2.7	3	3.1	2.7	2.6	3.2	3.2	2.9	3.1	3.4	3.5	3	3.5	3.7	3.6	3.4	4.2	4.1	4.1	4.4	4.8	4.8	4.8	4.5	4.6	4.2	4.1	3.8	3.8	3.6	3.5	3.2	3.3	3.5	3.3	2.8	3.1	3	2.6	2.7	3.1	2.7
C259	4.7	4.7	4.8	4.3	3.9	4.2	4.2	3.8	4.4	4.4	3.8	4.2	4.6	4.9	4.6	5.2	5	5	5.2	5.3	5.3	5.5	5.3	5.8	5.7	6	5.9	6.3	6.4	6.2	5.8	5.9	5.8	5.5	4.9	5	4.9	4.9	4.2	4.7	4.9	4.4	4	4.2	4.6	3.8	3.9	4.5	3.7
P260	5.3	5.1	5.4	5.6	4.5	5.3	5.5	5.5	5.3	5.4	5.7	5.4	5.6	5.8	6	6	5.8	6.5	6.7	6.5	6.6	6.6	6.3	6.5	7.1	6.9	6.7	7	7.2	7.7	7	7	6.6	7.3	6.4	6.6	6.8	6.5	5.6	5.9	6.2	6	5.4	5.6	5.9	5.6	5.9	6	5.9
D261	7.5	6.9	6.7	6.7	6.6	6.7	8.2	8.1	8.3	7.1	8.1	8.3	7.7	8.1	9.2	8.5	7.8	8.1	9	8.7	8.4	9.1	8.9	8.5	9.4	9.2	8.7	8.9	9.3	10	10	9.3	8.4	8.9	9.1	9.1	8.5	8.5	7.3	7.8	8.5	7.6	8.2	7.2	8	7.1	7.8	7.4	6.9
C262	4.7	4.3	4.1	4	4.1	4.1	4.3	4.9	4.7	5.2	5	5.8	4.8	5.8	6.3	5.6	5.4	6.5	6.5	5.8	6.1	7	6.4	6.1	6.8	7.2	6.1	6.8	7	7.4	7.4	7.2	6.5	7	6.5	8.1	6.2	6.3	6.3	6.3	5.9	6.1	6	5.6	5.6	5.5	5.6	5.3	5.1
S263	4.7	4.6	4.5	3.7	4.1	4.1	4.8	5.5	4.5	4.7	4.8	5.3	4.8	5.5	6.4	5.7	5.1	5.9	6.7	5.8	5.9	7	6.7	6.8	7.4	8	7.2	7.3	7.9	7.9	8.7	8.2	6.8	8.6	7.5	8.1	7.3	7.3	6.4	6.2	6.4	6.7	6	5.8	5.7	5.5	5.6	5.4	5.3
H264	4.1	3.8	3.2	3.1	3.4	3.5	3.5	3.8	3.7	3.4	4.1	3.8	3.7	4	4.7	4.3	4.3	4.8	5.2	4.8	4.8	4.9	5.6	5.2	5.6	6	5.8	6	6	6.6	6.5	6.1	5.8	6.2	5.8	5.2	5	5.5	4.9	4.7	5	5.3	4	4.2	4.6	4.3	4.2	4.3	4.4
A265	3.5	3.3	2.6	2.3	2.8	3.3	2.9	3.2	3.2	3.3	3.8	3.5	3.4	3.7	4.3	4.1	4	4.2	4.2	4	4.7	4.4	4.6	4.8	5.4	5.2	5.2	5.5	5.7	5.4	5.6	5.9	5	5.4	4.8	5.4	4.8	4.5	4.5	4.7	4.1	4.3	3.5	4.5	4	3.8	3.3	4	4
P266	3.5	2.9	2.4	2	2.4	2.8	2.5	2.3	2.6	2.9	3	2.9	3	3.3	3.3	3.5	3.5	3.7	4	4.1	4.1	4.3	4.8	4.6	4.8	5.1	5.6	5.5	5.6	5.8	6	5.6	5.5	5.8	5.1	5.2	5	5.2	4.4	4.5	4.3	4.6	3.7	4	4.1	3.4	3.1	3.7	3.4
L267	3.3	2.6	2	1.7	2.1	2.3	1.9	2.1	2.5	2.4	2.6	2.6	2.6	2.7	2.9	3	3	3.2	3.4	3.4	3.6	3.7	4.1	4.1	4.1	4.4	4.3	4.6	4.8	4.9	5	4.8	4.4	4.7	4.4	4.3	4.2	4.1	3.6	3.8	3.5	3.7	3	3.2	3.1	2.9	2.7	3	3
W268	3.5	2.7	1.9	1.7	2	2.2	1.7	2	2.5	2.3	2.1	2.6	2.7	2.6	2.6	3	3	2.9	3.2	3.5	3.3	3.3	3.9	3.8	3.8	4	4.2	4.3	4.5	4.7	4.3	4.2	4.4	4.4	4.3	4.1	3.7	3.9	3.6	3.1	3.4	3.7	2.5	2.8	3.4	2.8	2.3	2.9	3.1
L269	3.4	2.5	1.9	1.8	2	2.2	1.7	1.7	2.1	2	1.8	2.2	2.3	2.2	2.3	2.5	2.5	2.6	2.5	2.8	2.8	2.6	2.9	3.2	3.1	3.1	3.5	3.8	3.7	4	3.7	3.5	3.6	3.5	3.4	3.1	3	3.1	2.8	2.7	2.8	3	2.2	2.6	2.6	2.2	2.1	2.5	2.4
M270	3	2.2	1.8	1.5	1.7	1.8	1.6	1.5	1.8	2	1.7	1.8	2	2.3	2.1	2	2.3	2.5	2.3	2.4	2.8	2.6	2.7	2.9	3.1	3.2	3.2	3.5	3.7	3.7	3.7	3.4	3.4	3.4	3.3	3.1	3.1	3.2	2.9	2.8	2.6	2.7	2.3	2.4	2.4	2.3	2.1	2.1	2.2
Y271	3.1	2	1.6	1.7	1.5	1.6	1.4	1.6	1.7	1.6	1.5	1.7	1.9	1.9	1.8	1.9	2	2.1	2.1	2.3	2.3	2.3	2.4	2.6	2.7	3	3	3.1	3.3	3.5	3.3	3.1	3.1	3.3	3.1	2.9	2.6	2.8	2.7	2.4	2.4	2.5	2.1	2.1	2.2	2.2	1.8	1.9	2
L272	2.6	2.1	1.6	1.4	1.6	1.6	1.4	1.4	1.7	1.5	1.4	1.7	1.9	1.7	1.6	2.1	2.1	2	2	2.4	2.3	2.1	2.6	2.8	2.6	2.8	3	3	3	3.3	3	2.8	3	2.9	3	2.6	2.4	2.8	2.6	2.2	2.5	2.7	1.9	2	2.3	1.9	1.7	2	2.1
A273	2.7	2.2	1.7	1.5	1.6	1.7	1.4	1.4	1.6	1.5	1.4	1.5	1.8	1.7	1.5	1.9	1.9	1.9	2	2.1	2.3	2	2.2	2.6	2.5	2.4	2.6	2.9	2.8	3.2	2.9	2.6	2.7	2.7	2.6	2.3	2.4	2.4	2.2	2.1	2.2	2.1	1.9	1.9	1.9	1.8	1.6	1.9	1.8
I274	2.8	1.9	1.5	1.5	1.5	1.4	1.2	1.3	1.4	1.4	1.3	1.4	1.6	1.5	1.5	1.6	1.8	1.7	1.8	2	2	2	2.1	2.2	2.3	2.3	2.3	2.5	2.7	2.7	2.6	2.4	2.4	2.6	2.5	2.3	2.3	2.3	2.2	2.2	2	2.1	1.7	1.8	1.9	1.7	1.5	1.7	1.7
V275	2.6	2	1.5	1.2	1.4	1.5	1.3	1.2	1.4	1.4	1.2	1.3	1.5	1.5	1.5	1.7	1.7	1.6	1.6	2	2	2	2.2	2.2	2.2	2.5	2.5	2.5	2.6	2.8	2.7	2.4	2.5	2.7	2.7	2.4	2.2	2.4	2.4	2	2	2.1	1.7	1.7	2	1.6	1.4	1.6	1.7
L276	2.7	2.1	1.7	1.4	1.6	1.6	1.3	1.3	1.5	1.5	1.3	1.4	1.6	1.5	1.5	1.8	1.9	1.7	1.7	2.1	2.1	2	2.3	2.4	2.4	2.5	2.7	2.8	2.8	3	2.7	2.7	2.7	2.6	2.6	2.3	2.3	2.5	2.2	2.2	2.1	2.1	1.8	1.9	2	1.7	1.5	1.8	1.9
S277	2.6	2.3	1.9	1.6	1.6	1.7	1.4	1.3	1.4	1.4	1.2	1.3	1.6	1.5	1.4	1.5	1.9	1.7	1.6	2	2.3	2	2.2	2.3	2.5	2.5	2.4	2.6	2.8	2.7	2.7	2.5	2.5	2.6	2.5	2.5	2.3	2.4	2.3	1.9	2.1	2	1.7	1.7	1.9	1.6	1.4	1.5	1.5
H278	2.8	2.2	1.7	1.5	1.5	1.5	1.3	1.4	1.3	1.3	1.2	1.2	1.4	1.2	1.2	1.4	1.5	1.5	1.4	1.8	1.7	1.7	1.9	2.1	2.1	2.1	2.2	2.2	2.3	2.5	2.5	2.4	2.2	2.3	2.4	2.3	2.1	2.1	2.1	1.8	1.9	1.8	1.6	1.5	1.6	1.4	1.3	1.4	1.5
T279	2.6	2.3	1.9	1.6	1.6	1.7	1.4	1.3	1.4	1.4	1.2	1.2	1.3	1.3	1.3	1.4	1.5	1.4	1.4	1.8	1.7	1.6	2	2.2	2.1	2.1	2.6	2.5	2.4	2.8	2.5	2.4	2.6	2.4	2.7	2.3	2.1	2.3	2.1	1.8	1.9	2	1.5	1.5	1.8	1.5	1.2	1.5	1.5
N280	3.1	2.7	2.3	2	2	2.1	1.6	1.6	1.7	1.6	1.3	1.4	1.5	1.4	1.2	1.5	1.6	1.5	1.3	1.8	1.8	1.7	1.9	2.6	2.3	2.5	2.5	2.6	2.8	2.9	2.8	2.4	2.6	2.7	2.7	2.5	2.1	2.3	2.2	1.8	2	1.9	1.9	1.5	1.6	1.6	1.3	1.5	1.7
S281	2.9	2.7	2.3	2	2	2	1.7	1.5	1.6	1.5	1.3	1.4	1.5	1.3	1.3	1.3	1.4	1.3	1.2	1.6	1.6	1.6	1.9	2.1	2.2	2.3	2.5	2.6	2.6	2.5	2.6	2.5	2.6	2.5	2.5	2.3	2.1	2.4	1.9	1.8	1.8	2	1.7	1.4	1.5	1.8	1.3	1.4	1.7
V282	3.3	2.8	2.3	2.2	2.2	2	1.7	1.6	1.6	1.5	1.2	1.3	1.5	1.6	1.1	1.3	1.4	1.4	1.3	1.5	1.5	1.5	1.8	2	2	2.1	2.6	2.7	2.7	2.8	2.5	2.2	2.7	2.5	2.7	2.3	2.1	2.4	2.1	1.7	1.8	1.9	1.6	1.5	1.5	1.5	1.2	1.4	1.6
V283	3.9	3.4	3.2	2.9	2.9	2.9	2.5	2.2	2.5	2.2	1.6	1.8	1.9	1.7	1.3	1.8	1.8	1.7	1.5	1.9	1.9	1.8	2.3	2.9	2.2	2.7	3.8	3.3	3.3	3.3	2.9	3	3	3.1	3.4	2.8	2.7	3.3	3	2.4	2.3	2.8	2.4	2	2.4	2.3	1.9	1.9	2.4
N284	5.2	4.9	4.3	4.3	4.5	4.8	3.6	4.9	5.4	3.6	2.8	3.3	3.5	2.3	2.5	2.9	2.6	2.1	2.8	2.6	2.3	3.6	3.3	3.4	2.7	3.3	4.4	4.8	4	4.4	3.7	3.7	4.1	3.3	3.5	3.5	3.1	3.1	2.5	2.6	2.8	2.8	2.8	2.9	2.4	2.8	2.6	2.7	2.9
P285	4.2	4.1	3.6	3.2	3.6	3.2	2.9	3.2	2.9	2.3	2.2	2.3	2.1	1.9	1.8	1.7	1.6	2.2	1.4	1.9	1.9	1.9	1.9	2.4	2.1	2.2	2.7	2.8	2.7	2.7	2.5	2.4	2.7	2.7	2.7	2.3	2.2	2.5	2.2	1.9	1.9	2.3	2.1	1.8	1.9	2.2	1.8	1.8	2.1
F286	4.2	3.7	3.5	3.2	3.5	3.1	2.9	2.8	3	2.4	2.2	2.4	2.1	2	1.7	1.9	1.7	1.5	1.3	1.8	1.7	1.6	1.7	1.9	1.8	2.1	2.6	2.4	2.4	2.7	2.5	2.4	2.7	2.7	2.7	2.4	2.3	2.6	2.5	1.9	2	2.3	1.8	1.8	2.2	2	1.8	2	2.5
I287	4.4	3.7	3.8	3.2	3.4	3.1	3	2.9	2.8	2.5	2.3	2.7	2.4	2.1	1.9	2.4	1.9	1.6	1.6	2	1.8	1.9	1.9	2.4	1.9	2.2	2.7	2.7	2.6	2.8	2.3	2.3	2.5	2.4	2.6	2.2	2.1	2.7	2.3	2.1	2.1	2.5	2	2	2.7	2.2	1.8	2.4	3.2
Y288	4.5	4.1	3.5	3.1	3.4	3.2	2.9	2.8	2.8	2.8	2.6	2.8	2.5	2	2.1	2.2	1.9	1.7	1.6	2	1.7	1.5	2	1.7	1.9	2	2.2	2.2	2.2	2.3	2.1	2	2.4	2.2	2.6	2.1	2	2.5	2.3	2	2.1	2.2	2.2	2	2.6	2.1	2.1	2.4	2.8
A289	4.4	3.9	4	3.6	3.8	3.9	3.3	3.4	3.5	2.8	2.5	2.6	2.5	2.1	2.2	2.3	2	1.7	1.6	2	1.8	1.7	2	2.1	1.9	2.1	2.8	2.2	2.3	2.5	2	2.2	2.3	2.4	2.8	2.4	2.3	2.7	2.3	2.2	2.1	2.5	2	2.1	2.4	2.4	2.1	2.5	3.1
Y290	5	4.3	4.3	3.9	4	3.7	3.7	3.1	3.5	3.1	2.8	2.9	2.7	2.3	2.5	2.6	2.2	2	1.9	2.4	2	2.1	2.7	2.4	2	2.5	3.2	2.9	2.8	3.6	2.5	2.6	3.1	3.2	3.8	2.9	2.8	3.5	3.2	2.9	2.8	3.6	2.4	2.5	3.2	2.9	2.2	3.1	3.4
R291	5.2	4.7	4.3	3.8	3.9	3.5	3.5	3.3	3.4	3.2	3	3	3	2.7	2.7	3.1	2.8	2.4	2.5	3.5	2.3	3.2	3.2	3.1	2.8	2.9	3.4	3.6	3.3	2.8	2.5	3.3	3	2.8	3.2	3.2	3	3.5	3	2.9	3.1	3.3	2.6	2.8	3.6	3.1	2.7	3.6	3.4
I292	5.4	5	4.7	4.3	4.5	4.2	3.7	3.9	4.1	3.7	3.2	3.2	3.4	3.3	2.8	3.5	3.1	2.3	2.2	2.7	2.1	2.2	2.3	2.2	2.1	2.3	2.8	2.4	2.2	2.1	1.9	1.7	2.2	2.2	2.6	2.3	2.2	2.6	2.8	2.3	2.5	3	2.5	2.6	3.6	3.3	2.5	3.5	4.1
R293	5.7	5	4.7	4.6	4.8	4.1	4.4	3.9	4.1	3.7	3.6	3.6	3.3	3.3	3.3	3.2	2.9	2.7	2.9	2.7	2.2	2.3	2.7	2.1	1.8	2.1	2.3	2	1.7	1.9	1.7	1.7	2	2.3	2.9	2.5	2.6	3	3.1	2.9	2.9	3.7	2.9	3.3	3.2	3.2	3.6	3.5	3.3
E294	5.6	5	4.4	4.5	4.1	3.8	4	3.7	3.3	3.4	3.1	2.9	2.8	3.1	2.8	2.5	2.4	2	2.1	2.2	1.9	1.7	1.9	1.9	1.5	1.6	2	1.9	1.9	1.9	1.7	1.7	1.9	1.8	2.5	2.2	1.9	2.3	2.3	2	2.2	2.5	2.2	2.2	2.8	3	2.5	3	2.8
F295	4.8	3.9	3.4	3.4	3.2	2.8	2.7	2.9	2.6	2.4	2.5	2.6	2.3	2	2.2	2.1	1.8	1.7	1.8	1.8	1.6	1.4	1.4	1.5	1.2	1.2	1.5	1.5	1.4	1.6	1.5	1.1	1.5	1.6	2	1.7	1.4	1.9	2	1.6	1.7	2.1	2.1	1.9	2.1	2.2	2	2.4	2.9
R296	5.1	4.2	3.9	3.8	3.9	3.4	3.5	3.6	3.4	3.1	2.9	2.8	2.8	2.4	2.3	2.7	2	1.9	2	2.1	1.6	1.7	1.8	1.6	1.5	1.6	1.9	1.7	1.5	1.8	1.6	1.4	1.8	1.9	2.2	2.1	1.9	2.3	2.1	2.1	2.1	2.5	2	2.1	2.6	2.7	2.3	2.8	3
Q297	4.9	4.5	4	4.5	4.3	3.7	3.7	3.5	3.3	3.1	3.1	3.2	2.8	2.6	2.5	2.6	2	1.9	2.1	2.1	1.7	1.8	2.1	1.6	1.4	1.6	1.7	1.6	1.8	1.9	1.6	1.8	1.8	2	2.4	2.1	1.9	2.4	2.3	2.2	2.3	2.6	2.2	2.3	2.7	2.7	2.9	3	2.7
T298	4.5	3.7	3.5	3.5	3	2.8	2.6	2.7	2.5	2.5	2.4	2.2	2.3	2.1	1.9	1.9	1.7	1.5	1.7	1.7	1.4	1.5	1.5	1.4	1.4	1.4	1.6	1.4	1.6	1.7	1.5	1.5	1.7	2	2.3	2.1	1.9	2.1	1.8	1.9	2	2	1.8	2.1	2.1	2.4	2	2.2	2.2
F299	4.9	3.9	3.7	3.7	3.3	2.9	3.2	3.3	2.7	2.6	2.5	2.5	2.3	2.3	2.2	2	1.7	1.6	1.8	1.8	1.4	1.2	1.5	1.4	1.2	1.4	1.6	1.5	1.5	1.7	1.6	1.5	1.7	2	2.1	2	1.9	2.1	2.1	1.8	1.9	2.2	2.1	2.1	2.1	2.3	2.2	2.5	2.6
R300	4.9	4.5	4.2	4.3	4.3	3.6	3.6	3.6	3.5	3	3	2.9	2.9	2.4	2.6	2.5	2	1.8	2	2	1.6	1.7	2.1	1.7	1.7	1.7	2	1.7	1.7	2	1.8	1.9	2.2	2.4	2.8	2.5	2.2	2.5	2.6	2.3	2.5	2.7	2.4	2.5	2.7	2.7	2.8	2.9	3
K301	5.7	5.4	4.9	5.3	5.1	4.6	4.2	4.2	4	3.7	3.6	3.3	3.4	2.9	3.3	2.9	2.3	1.9	2.4	2	1.8	1.9	1.9	1.7	1.6	1.8	1.9	1.7	1.7	2.1	2.1	2.2	2.3	2.7	3	2.9	2.9	2.9	2.9	3	3.1	3.2	3	3.5	3.2	3.2	3.6	3.4	3.3
I302	5.5	4.7	4.3	4.3	3.9	3.4	3.8	3.7	3.2	3.4	3.4	3.3	2.5	2.5	2.5	2.3	1.8	2	2.6	1.9	1.6	1.8	2.8	1.5	1.3	2.1	2	1.4	1.5	2	2.1	2.1	2.1	3	3.3	3.2	3.1	3	3.1	2.9	2.8	3	2.8	3.4	3.2	3.7	3.3	2.9	3.4
I303	7.1	5.8	5.7	5.9	5.7	4.7	6	5.8	4.6	4.2	5	4.5	3.1	3.7	3.5	2.9	2.3	2.5	3	2.3	1.8	2.1	3.1	2	1.9	2.2	2.5	2	2.2	2.6	2.8	2.5	2.9	3.5	3.6	4.3	3.9	3.4	4.5	3.6	3.4	4.2	3.7	4	4.1	5	3.9	4.7	4.7
[truncated: 226 more columns]
